# Supplementary material for: 2-(2H-Benzotriazol-2-yl)-6-[(diethyl­amino)meth­yl]-4-methyl­phenol
Source: Acta Crystallogr Sect E Struct Rep Online. 2009 Sep 16;65(Pt 10):o2475. doi: 10.1107/S1600536809036575 (PMC2970431; doi:10.1107/S1600536809036575)
Supplement: Supplementary file 1 [file e-65-o2475-sup1.cif]

##############################################################################
###                                                                        ###
###        Electronic paper (Acta Crystallographica Section E)             ###
###                                                                        ###
##############################################################################
#                                                                            #
# This CIF contains the data in a paper accepted for publication in Acta     #
# Crystallographica Section E. It conforms to the requirements of Notes      #
# for Authors for Section E, and has been peer reviewed under the auspices   #
# of the IUCr Commission on Journals.                                        #
#                                                                            #
# Full details of the Crystallographic Information File format               #
# are given in the paper "The Crystallographic Information File (CIF):       #
# a New Standard Archive File for Crystallography" by S. R. Hall, F. H.      #
# Allen and I. D. Brown [Acta Cryst. (1991), A47, 655-685].                  #
#                                                                            #
# The current version of the core CIF dictionary is obtainable from          #
# ftp://ftp.iucr.org/pub/cif_core.dic. The current version number is 2.4.    #
#                                                                            #
# Software is freely available for graphical display of the structure(s) in  #
# this CIF.  For information consult the CIF home page http://www.iucr.org/  #
# cif/home.html                                                              #
#                                                                            #
# This file may be used for bona fide research purposes within the           #
# scientific community so long as proper attribution is given to the journal # 
# article from which it was obtained.                                        #
#                                                                            #
##############################################################################
                                             
data_I
_audit_creation_method     SHELXL97
_journal_date_recd_electronic     2009-09-08
_journal_date_accepted     2009-09-10
_journal_name_full     'Acta Crystallographica, Section E'
_journal_year     2009
_journal_volume     65
_journal_issue     10
_journal_page_first     o2475
_journal_page_last     o2475
_journal_paper_category     QO
_journal_coeditor_code     RK2166
_publ_contact_author_name     'Bao-Tsan Ko'
_publ_contact_author_address
; Department of Chemistry
  Chung-Yuan Christian University
  Chung-Li 320
  Taiwan
;
_publ_contact_author_email     btko@cycu.edu.tw
_publ_contact_author_fax     '886 3 265 3399'
_publ_contact_author_phone     '886 3 265 3327'
_publ_section_title
;
2-(2<i>H</i>-Benzotriazol-2-yl)-6-[(diethylamino)methyl]-4-methylphenol
;
loop_
    _publ_author_name
    _publ_author_footnote
    _publ_author_address
    'Jia-Ying Li' .
; Department of Chemistry
  Chung Yuan Christian University
  Chung-Li 320
  Taiwan
;
    'Yi-Chang Liu' .
; Department of Chemistry
  Chung Yuan Christian University
  Chung-Li 320
  Taiwan
;
    'Chia-Her Lin' .
; Department of Chemistry
  Chung Yuan Christian University
  Chung-Li 320
  Taiwan
;
    'Bao-Tsan Ko' .
; Department of Chemistry
  Chung Yuan Christian University
  Chung-Li 320
  Taiwan
;
_publ_section_synopsis     .
_chemical_name_systematic
;
2-(2<i>H</i>-benzotriazol-2-yl)-6-[(diethylamino)methyl]-4-methylphenol
;
_chemical_name_common     ?
_chemical_formula_moiety     'C18 H22 N4 O'
_chemical_formula_sum     'C18 H22 N4 O'
_chemical_formula_iupac     'C18 H22 N4 O'
_chemical_formula_weight     310.40
_chemical_melting_point     ?
_symmetry_cell_setting     'Monoclinic'
_symmetry_space_group_name_H-M     'P 21/c'
_symmetry_space_group_name_Hall     '-P 2ybc'
loop_
    _symmetry_equiv_pos_as_xyz
    'x, y, z'
    '-x, y+1/2, -z+1/2'
    '-x, -y, -z'
    'x, -y-1/2, z-1/2'
_cell_length_a     8.3648(4)
_cell_length_b     20.0061(8)
_cell_length_c     10.0340(4)
_cell_angle_alpha     90.00
_cell_angle_beta     100.200(2)
_cell_angle_gamma     90.00
_cell_volume     1652.62(12)
_cell_formula_units_Z     4
_cell_measurement_reflns_used     5834
_cell_measurement_theta_min     2.474
_cell_measurement_theta_max     27.401
_cell_measurement_temperature     295(2)
_exptl_crystal_description     'block'
_exptl_crystal_colour     'colourless'
_exptl_crystal_size_max     0.45
_exptl_crystal_size_mid     0.30
_exptl_crystal_size_min     0.28
_exptl_crystal_density_diffrn     1.247
_exptl_crystal_density_meas     ?
_exptl_crystal_density_method     'not measured'
_exptl_crystal_F_000     664
_exptl_absorpt_coefficient_mu     0.080
_exptl_absorpt_correction_type     'multi-scan'
_exptl_absorpt_process_details     '(SADABS; Bruker, 2008)'
_exptl_absorpt_correction_T_min     0.9724
_exptl_absorpt_correction_T_max     0.9779
_exptl_special_details
;
 ^1^H NMR (CDCl~3~, ppm): \d 6.96--7.97 (6H, m, <i>Ar</i>H), 3.83 (2H, s,
 --CH~2~N<i>Et</i>~2~), 2.64 (4H, q, --CH~2~CH~3~), 2.31 (3H, s,
 <i>Ar</i>CH</i>~3~), 1.08 (6H, t, --CH~2~CH~3~).
;
_diffrn_ambient_temperature     295(2)
_diffrn_radiation_type     MoK\a
_diffrn_radiation_wavelength     0.71073
_diffrn_radiation_source     'fine--focus sealed tube'
_diffrn_radiation_monochromator     'graphite'
_diffrn_measurement_device_type     'Bruker APEXII CCD'
_diffrn_measurement_method     '\f-- and \w--scans'
_diffrn_detector_area_resol_mean     8.3333
_diffrn_reflns_number     16312
_diffrn_reflns_av_R_equivalents     0.0487
_diffrn_reflns_av_sigmaI/netI     0.0399
_diffrn_reflns_theta_min     2.04
_diffrn_reflns_theta_max     28.33
_diffrn_reflns_theta_full     25.00
_diffrn_measured_fraction_theta_max     0.946
_diffrn_measured_fraction_theta_full     0.976
_diffrn_reflns_limit_h_min     -11
_diffrn_reflns_limit_h_max     11
_diffrn_reflns_limit_k_min     -26
_diffrn_reflns_limit_k_max     26
_diffrn_reflns_limit_l_min     -11
_diffrn_reflns_limit_l_max     11
_refine_special_details
;
 Refinement of <i>F</i>^2^ against ALL reflections. The weighted
 <i>R</i>--factor <i>wR</i> and goodness of fit <i>S</i> are based on
 <i>F</i>^2^, conventional <i>R</i>--factors <i>R</i> are based on <i>F</i>,
 with <i>F</i> set to zero for negative <i>F</i>^2^. The threshold expression
 of <i>F</i>^2^ > \s(<i>F</i>^2^) is used only for calculating
 <i>R</i>--factors(gt) <i>etc</i>. and is not relevant to the choice of
 reflections for refinement. <i>R</i>--factors based on <i>F</i>^2^ are
 statistically about twice as large as those based on <i>F</i>, and
 <i>R</i>--factors based on ALL data will be even larger.
;
_reflns_number_total     3887
_reflns_number_gt     2643
_reflns_threshold_expression     >2\s(I)
_refine_ls_structure_factor_coef     Fsqd
_refine_ls_matrix_type     'full'
_refine_ls_R_factor_all     0.0758
_refine_ls_R_factor_gt     0.0469
_refine_ls_wR_factor_gt     0.1076
_refine_ls_wR_factor_ref     0.1230
_refine_ls_goodness_of_fit_ref     1.006
_refine_ls_restrained_S_all     1.006
_refine_ls_number_reflns     3887
_refine_ls_number_parameters     209
_refine_ls_number_restraints     0
_refine_ls_hydrogen_treatment     'constr'
_refine_ls_weighting_scheme     'calc'
_refine_ls_weighting_details
         'calc w=1/[\s^2^(Fo^2^)+(0.0450P)^2^+0.4268P] where P=(Fo^2^+2Fc^2^)/3'
_atom_sites_solution_hydrogens     'geom'
_atom_sites_solution_primary     'direct'
_atom_sites_solution_secondary     'difmap'
_refine_ls_shift/su_max     0.000
_refine_ls_shift/su_mean     0.000
_refine_diff_density_max     0.215
_refine_diff_density_min     -0.190
_refine_ls_extinction_method     'SHELXL'
_refine_ls_extinction_coef     0.0193(16)
_refine_ls_extinction_expression
                                  'Fc^*^=kFc[1+0.001xFc^2^\l^3^/sin(2\q)]^-1/4^'
loop_
    _atom_type_symbol
    _atom_type_description
    _atom_type_scat_dispersion_real
    _atom_type_scat_dispersion_imag
    _atom_type_scat_source
    'C' 'C' 0.0033 0.0016
                         'International Tables Vol C Tables 4.2.6.8 and 6.1.1.4'
    'H' 'H' 0.0000 0.0000
                         'International Tables Vol C Tables 4.2.6.8 and 6.1.1.4'
    'N' 'N' 0.0061 0.0033
                         'International Tables Vol C Tables 4.2.6.8 and 6.1.1.4'
    'O' 'O' 0.0106 0.0060
                         'International Tables Vol C Tables 4.2.6.8 and 6.1.1.4'
_computing_data_collection     'APEX2 (Bruker, 2008)'
_computing_cell_refinement     'SAINT (Bruker, 2008)'
_computing_data_reduction     'SAINT (Bruker, 2008)'
_computing_structure_solution     'SHELXS97 (Sheldrick, 2008)'
_computing_structure_refinement     'SHELXL97 (Sheldrick, 2008)'
_computing_molecular_graphics     'SHELXTL  (Sheldrick, 2008)'
_computing_publication_material     'SHELXTL (Sheldrick, 2008)'
loop_
    _atom_site_type_symbol
    _atom_site_label
    _atom_site_fract_x
    _atom_site_fract_y
    _atom_site_fract_z
    _atom_site_U_iso_or_equiv
    _atom_site_adp_type
    _atom_site_calc_flag
    _atom_site_refinement_flags
    _atom_site_occupancy
    _atom_site_disorder_assembly
    _atom_site_disorder_group
    O O 0.38174(14) 0.59067(5) 0.55612(11) 0.0515(3) Uani d . 1 . .
    H H0 0.4272 0.6187 0.6095 0.077 Uiso calc R 1 . .
    N N1 0.45310(16) 0.71135(6) 0.64977(13) 0.0428(3) Uani d . 1 . .
    N N2 0.35464(15) 0.73474(6) 0.53973(12) 0.0370(3) Uani d . 1 . .
    N N3 0.35122(17) 0.80050(6) 0.52295(13) 0.0431(3) Uani d . 1 . .
    N N4 0.12557(16) 0.46827(6) 0.25528(13) 0.0450(3) Uani d . 1 . .
    C C1 0.27977(18) 0.62176(7) 0.45473(14) 0.0372(3) Uani d . 1 . .
    C C2 0.26092(18) 0.69109(7) 0.44291(14) 0.0359(3) Uani d . 1 . .
    C C3 0.15528(18) 0.71937(7) 0.33526(15) 0.0387(4) Uani d . 1 . .
    H H3B 0.1442 0.7656 0.3294 0.046 Uiso calc R 1 . .
    C C4 0.06657(18) 0.67937(8) 0.23680(15) 0.0396(4) Uani d . 1 . .
    C C5 0.08776(18) 0.61034(8) 0.24786(15) 0.0411(4) Uani d . 1 . .
    H H5A 0.0296 0.5831 0.1813 0.049 Uiso calc R 1 . .
    C C6 0.19162(19) 0.58095(7) 0.35372(15) 0.0389(4) Uani d . 1 . .
    C C7 0.52040(19) 0.76738(8) 0.71051(15) 0.0399(4) Uani d . 1 . .
    C C8 0.6352(2) 0.77626(9) 0.83005(17) 0.0519(4) Uani d . 1 . .
    H H8A 0.6783 0.7402 0.8829 0.062 Uiso calc R 1 . .
    C C9 0.6802(2) 0.84032(9) 0.86450(18) 0.0567(5) Uani d . 1 . .
    H H9A 0.7565 0.8478 0.9425 0.068 Uiso calc R 1 . .
    C C10 0.6153(2) 0.89575(9) 0.78609(18) 0.0564(5) Uani d . 1 . .
    H H10A 0.6494 0.9385 0.8143 0.068 Uiso calc R 1 . .
    C C11 0.5046(2) 0.88836(8) 0.67066(18) 0.0522(4) Uani d . 1 . .
    H H11A 0.4621 0.9250 0.6194 0.063 Uiso calc R 1 . .
    C C12 0.45687(19) 0.82249(7) 0.63192(15) 0.0399(4) Uani d . 1 . .
    C C13 -0.0484(2) 0.70946(9) 0.11941(17) 0.0516(4) Uani d . 1 . .
    H H13A -0.0474 0.7573 0.1280 0.077 Uiso calc R 1 . .
    H H13B -0.1563 0.6931 0.1194 0.077 Uiso calc R 1 . .
    H H13C -0.0147 0.6972 0.0361 0.077 Uiso calc R 1 . .
    C C14 0.2234(2) 0.50642(7) 0.36353(17) 0.0478(4) Uani d . 1 . .
    H H14A 0.3373 0.4984 0.3617 0.057 Uiso calc R 1 . .
    H H14B 0.2014 0.4905 0.4498 0.057 Uiso calc R 1 . .
    C C15 0.2099(2) 0.40745(8) 0.22420(18) 0.0501(4) Uani d . 1 . .
    H H15A 0.1315 0.3767 0.1745 0.060 Uiso calc R 1 . .
    H H15B 0.2586 0.3859 0.3082 0.060 Uiso calc R 1 . .
    C C16 0.3396(3) 0.42154(9) 0.1423(2) 0.0644(5) Uani d . 1 . .
    H H16A 0.3911 0.3804 0.1244 0.097 Uiso calc R 1 . .
    H H16B 0.4190 0.4511 0.1919 0.097 Uiso calc R 1 . .
    H H16C 0.2918 0.4421 0.0582 0.097 Uiso calc R 1 . .
    C C17 -0.0343(2) 0.45337(10) 0.2867(2) 0.0622(5) Uani d . 1 . .
    H H17A -0.0713 0.4915 0.3328 0.075 Uiso calc R 1 . .
    H H17B -0.0251 0.4156 0.3482 0.075 Uiso calc R 1 . .
    C C18 -0.1594(3) 0.43745(12) 0.1629(3) 0.0840(7) Uani d . 1 . .
    H H18D -0.2619 0.4283 0.1896 0.126 Uiso calc R 1 . .
    H H18A -0.1251 0.3990 0.1181 0.126 Uiso calc R 1 . .
    H H18B -0.1708 0.4750 0.1023 0.126 Uiso calc R 1 . .
loop_
    _atom_site_aniso_label
    _atom_site_aniso_U_11
    _atom_site_aniso_U_22
    _atom_site_aniso_U_33
    _atom_site_aniso_U_12
    _atom_site_aniso_U_13
    _atom_site_aniso_U_23
    O 0.0601(8) 0.0407(6) 0.0447(7) 0.0052(5) -0.0154(5) -0.0021(5)
    N1 0.0456(8) 0.0430(7) 0.0348(7) 0.0023(6) -0.0065(6) -0.0028(5)
    N2 0.0374(7) 0.0373(6) 0.0339(7) 0.0030(5) 0.0000(5) -0.0027(5)
    N3 0.0497(8) 0.0367(6) 0.0401(7) 0.0022(6) 0.0006(6) -0.0014(5)
    N4 0.0456(8) 0.0400(7) 0.0465(8) -0.0009(6) 0.0003(6) -0.0097(6)
    C1 0.0356(8) 0.0410(8) 0.0329(8) 0.0047(6) -0.0002(6) -0.0020(6)
    C2 0.0343(8) 0.0407(7) 0.0310(8) 0.0017(6) 0.0015(6) -0.0056(6)
    C3 0.0393(9) 0.0400(8) 0.0351(8) 0.0056(6) 0.0022(7) -0.0012(6)
    C4 0.0345(8) 0.0500(9) 0.0326(8) 0.0037(6) 0.0017(6) -0.0009(6)
    C5 0.0389(9) 0.0467(8) 0.0351(8) -0.0004(7) -0.0007(7) -0.0076(6)
    C6 0.0378(8) 0.0396(8) 0.0378(8) 0.0023(6) 0.0030(7) -0.0047(6)
    C7 0.0382(8) 0.0444(8) 0.0360(8) 0.0001(6) 0.0034(6) -0.0060(6)
    C8 0.0514(11) 0.0586(10) 0.0408(10) 0.0004(8) -0.0052(8) -0.0057(7)
    C9 0.0511(11) 0.0698(12) 0.0456(10) -0.0101(9) -0.0012(8) -0.0180(8)
    C10 0.0595(12) 0.0536(10) 0.0560(11) -0.0137(8) 0.0103(9) -0.0167(8)
    C11 0.0610(11) 0.0429(8) 0.0518(10) -0.0053(8) 0.0081(9) -0.0058(7)
    C12 0.0392(8) 0.0433(8) 0.0366(8) -0.0012(6) 0.0053(7) -0.0052(6)
    C13 0.0492(10) 0.0601(10) 0.0403(9) 0.0052(8) -0.0059(8) 0.0024(7)
    C14 0.0519(10) 0.0415(8) 0.0449(10) 0.0034(7) -0.0056(8) -0.0070(7)
    C15 0.0601(11) 0.0379(8) 0.0503(10) 0.0008(7) 0.0039(8) -0.0049(7)
    C16 0.0789(15) 0.0567(11) 0.0610(12) 0.0135(10) 0.0216(11) 0.0026(9)
    C17 0.0537(12) 0.0640(12) 0.0686(13) -0.0041(9) 0.0098(10) -0.0079(9)
    C18 0.0543(13) 0.0847(15) 0.1061(19) -0.0137(11) -0.0048(12) -0.0191(13)
_geom_special_details
;
 All s.u.'s (except the s.u. in the dihedral angle between two l.s. planes)
 are estimated using the full covariance matrix. The cell s.u.'s are taken
 into account individually in the estimation of s.u.'s in distances, angles
 and torsion angles; correlations between s.u.'s in cell parameters are only
 used when they are defined by crystal symmetry. An approximate (isotropic)
 treatment of cell s.u.'s is used for estimating s.u.'s involving l.s.
 planes.
;
loop_
    _geom_bond_atom_site_label_1
    _geom_bond_atom_site_label_2
    _geom_bond_site_symmetry_2
    _geom_bond_distance
    _geom_bond_publ_flag
    O C1 . 1.3572(17) ?
    O H0 . 0.8200 ?
    N1 N2 . 1.3395(16) ?
    N1 C7 . 1.3503(19) ?
    N2 N3 . 1.3259(16) ?
    N2 C2 . 1.4323(18) ?
    N3 C12 . 1.3520(19) ?
    N4 C14 . 1.4548(19) ?
    N4 C17 . 1.458(2) ?
    N4 C15 . 1.4675(19) ?
    C1 C2 . 1.399(2) ?
    C1 C6 . 1.405(2) ?
    C2 C3 . 1.389(2) ?
    C3 C4 . 1.381(2) ?
    C3 H3B . 0.9300 ?
    C4 C5 . 1.394(2) ?
    C4 C13 . 1.508(2) ?
    C5 C6 . 1.379(2) ?
    C5 H5A . 0.9300 ?
    C6 C14 . 1.515(2) ?
    C7 C12 . 1.404(2) ?
    C7 C8 . 1.409(2) ?
    C8 C9 . 1.363(2) ?
    C8 H8A . 0.9300 ?
    C9 C10 . 1.412(3) ?
    C9 H9A . 0.9300 ?
    C10 C11 . 1.357(2) ?
    C10 H10A . 0.9300 ?
    C11 C12 . 1.411(2) ?
    C11 H11A . 0.9300 ?
    C13 H13A . 0.9600 ?
    C13 H13B . 0.9600 ?
    C13 H13C . 0.9600 ?
    C14 H14A . 0.9700 ?
    C14 H14B . 0.9700 ?
    C15 C16 . 1.499(3) ?
    C15 H15A . 0.9700 ?
    C15 H15B . 0.9700 ?
    C16 H16A . 0.9600 ?
    C16 H16B . 0.9600 ?
    C16 H16C . 0.9600 ?
    C17 C18 . 1.510(3) ?
    C17 H17A . 0.9700 ?
    C17 H17B . 0.9700 ?
    C18 H18D . 0.9600 ?
    C18 H18A . 0.9600 ?
    C18 H18B . 0.9600 ?
loop_
    _geom_angle_atom_site_label_1
    _geom_angle_atom_site_label_2
    _geom_angle_atom_site_label_3
    _geom_angle_site_symmetry_1
    _geom_angle_site_symmetry_3
    _geom_angle
    _geom_angle_publ_flag
    C1 O H0 . . 109.5 ?
    N2 N1 C7 . . 103.20(12) ?
    N3 N2 N1 . . 116.59(11) ?
    N3 N2 C2 . . 121.46(12) ?
    N1 N2 C2 . . 121.93(12) ?
    N2 N3 C12 . . 102.94(11) ?
    C14 N4 C17 . . 111.20(14) ?
    C14 N4 C15 . . 111.45(13) ?
    C17 N4 C15 . . 111.75(13) ?
    O C1 C2 . . 124.37(13) ?
    O C1 C6 . . 117.02(13) ?
    C2 C1 C6 . . 118.58(13) ?
    C3 C2 C1 . . 121.10(13) ?
    C3 C2 N2 . . 118.39(13) ?
    C1 C2 N2 . . 120.48(12) ?
    C4 C3 C2 . . 120.50(14) ?
    C4 C3 H3B . . 119.8 ?
    C2 C3 H3B . . 119.8 ?
    C3 C4 C5 . . 118.18(13) ?
    C3 C4 C13 . . 121.00(14) ?
    C5 C4 C13 . . 120.81(14) ?
    C6 C5 C4 . . 122.51(13) ?
    C6 C5 H5A . . 118.7 ?
    C4 C5 H5A . . 118.7 ?
    C5 C6 C1 . . 119.12(13) ?
    C5 C6 C14 . . 123.30(13) ?
    C1 C6 C14 . . 117.50(13) ?
    N1 C7 C12 . . 108.20(13) ?
    N1 C7 C8 . . 130.99(15) ?
    C12 C7 C8 . . 120.82(14) ?
    C9 C8 C7 . . 116.78(16) ?
    C9 C8 H8A . . 121.6 ?
    C7 C8 H8A . . 121.6 ?
    C8 C9 C10 . . 122.39(17) ?
    C8 C9 H9A . . 118.8 ?
    C10 C9 H9A . . 118.8 ?
    C11 C10 C9 . . 121.82(16) ?
    C11 C10 H10A . . 119.1 ?
    C9 C10 H10A . . 119.1 ?
    C10 C11 C12 . . 116.99(16) ?
    C10 C11 H11A . . 121.5 ?
    C12 C11 H11A . . 121.5 ?
    N3 C12 C7 . . 109.07(13) ?
    N3 C12 C11 . . 129.73(15) ?
    C7 C12 C11 . . 121.20(15) ?
    C4 C13 H13A . . 109.5 ?
    C4 C13 H13B . . 109.5 ?
    H13A C13 H13B . . 109.5 ?
    C4 C13 H13C . . 109.5 ?
    H13A C13 H13C . . 109.5 ?
    H13B C13 H13C . . 109.5 ?
    N4 C14 C6 . . 113.51(13) ?
    N4 C14 H14A . . 108.9 ?
    C6 C14 H14A . . 108.9 ?
    N4 C14 H14B . . 108.9 ?
    C6 C14 H14B . . 108.9 ?
    H14A C14 H14B . . 107.7 ?
    N4 C15 C16 . . 112.49(14) ?
    N4 C15 H15A . . 109.1 ?
    C16 C15 H15A . . 109.1 ?
    N4 C15 H15B . . 109.1 ?
    C16 C15 H15B . . 109.1 ?
    H15A C15 H15B . . 107.8 ?
    C15 C16 H16A . . 109.5 ?
    C15 C16 H16B . . 109.5 ?
    H16A C16 H16B . . 109.5 ?
    C15 C16 H16C . . 109.5 ?
    H16A C16 H16C . . 109.5 ?
    H16B C16 H16C . . 109.5 ?
    N4 C17 C18 . . 113.18(17) ?
    N4 C17 H17A . . 108.9 ?
    C18 C17 H17A . . 108.9 ?
    N4 C17 H17B . . 108.9 ?
    C18 C17 H17B . . 108.9 ?
    H17A C17 H17B . . 107.8 ?
    C17 C18 H18D . . 109.5 ?
    C17 C18 H18A . . 109.5 ?
    H18D C18 H18A . . 109.5 ?
    C17 C18 H18B . . 109.5 ?
    H18D C18 H18B . . 109.5 ?
    H18A C18 H18B . . 109.5 ?
loop_
    _geom_torsion_atom_site_label_1
    _geom_torsion_atom_site_label_2
    _geom_torsion_atom_site_label_3
    _geom_torsion_atom_site_label_4
    _geom_torsion_site_symmetry_1
    _geom_torsion_site_symmetry_2
    _geom_torsion_site_symmetry_3
    _geom_torsion_site_symmetry_4
    _geom_torsion
    _geom_torsion_publ_flag
    C7 N1 N2 N3 . . . . -0.03(18) ?
    C7 N1 N2 C2 . . . . 178.32(13) ?
    N1 N2 N3 C12 . . . . -0.08(17) ?
    C2 N2 N3 C12 . . . . -178.45(13) ?
    O C1 C2 C3 . . . . 179.28(14) ?
    C6 C1 C2 C3 . . . . 1.2(2) ?
    O C1 C2 N2 . . . . 1.3(2) ?
    C6 C1 C2 N2 . . . . -176.75(13) ?
    N3 N2 C2 C3 . . . . -5.1(2) ?
    N1 N2 C2 C3 . . . . 176.66(14) ?
    N3 N2 C2 C1 . . . . 172.94(14) ?
    N1 N2 C2 C1 . . . . -5.3(2) ?
    C1 C2 C3 C4 . . . . -0.2(2) ?
    N2 C2 C3 C4 . . . . 177.75(14) ?
    C2 C3 C4 C5 . . . . -0.8(2) ?
    C2 C3 C4 C13 . . . . -179.95(15) ?
    C3 C4 C5 C6 . . . . 0.9(2) ?
    C13 C4 C5 C6 . . . . -179.94(15) ?
    C4 C5 C6 C1 . . . . 0.1(2) ?
    C4 C5 C6 C14 . . . . -176.51(15) ?
    O C1 C6 C5 . . . . -179.32(14) ?
    C2 C1 C6 C5 . . . . -1.1(2) ?
    O C1 C6 C14 . . . . -2.6(2) ?
    C2 C1 C6 C14 . . . . 175.67(14) ?
    N2 N1 C7 C12 . . . . 0.14(17) ?
    N2 N1 C7 C8 . . . . -179.45(17) ?
    N1 C7 C8 C9 . . . . 179.60(17) ?
    C12 C7 C8 C9 . . . . 0.1(2) ?
    C7 C8 C9 C10 . . . . 0.5(3) ?
    C8 C9 C10 C11 . . . . -0.5(3) ?
    C9 C10 C11 C12 . . . . -0.1(3) ?
    N2 N3 C12 C7 . . . . 0.16(16) ?
    N2 N3 C12 C11 . . . . -179.77(17) ?
    N1 C7 C12 N3 . . . . -0.20(18) ?
    C8 C7 C12 N3 . . . . 179.44(15) ?
    N1 C7 C12 C11 . . . . 179.74(15) ?
    C8 C7 C12 C11 . . . . -0.6(2) ?
    C10 C11 C12 N3 . . . . -179.46(17) ?
    C10 C11 C12 C7 . . . . 0.6(3) ?
    C17 N4 C14 C6 . . . . -84.24(18) ?
    C15 N4 C14 C6 . . . . 150.36(14) ?
    C5 C6 C14 N4 . . . . -3.9(2) ?
    C1 C6 C14 N4 . . . . 179.50(14) ?
    C14 N4 C15 C16 . . . . -76.89(18) ?
    C17 N4 C15 C16 . . . . 158.01(16) ?
    C14 N4 C17 C18 . . . . 158.75(16) ?
    C15 N4 C17 C18 . . . . -76.0(2) ?
loop_
    _geom_hbond_atom_site_label_D
    _geom_hbond_atom_site_label_H
    _geom_hbond_atom_site_label_A
    _geom_hbond_site_symmetry_A
    _geom_hbond_distance_DH
    _geom_hbond_distance_HA
    _geom_hbond_distance_DA
    _geom_hbond_angle_DHA
    O H0 N1 . 0.82 1.902 2.621(2) 145.8
