# Supplementary material for: 2-(2H-Benzotriazol-2-yl)-6-[(diethyl­amino)meth­yl]-4-methyl­phenol
Source: Acta Crystallogr Sect E Struct Rep Online. 2009 Sep 16;65(Pt 10):o2475. doi: 10.1107/S1600536809036575 (PMC2970431; doi:10.1107/S1600536809036575)
Supplement: Supplementary file 2 [file e-65-o2475-Isup2.hkl]

# 
# h,k,l, Fc-squared, Fo-squared, sigma(Fo-squared) and status flag 
# 
data_I
_shelx_title ' DEA_0m in P2(1)/c' 
_shelx_refln_list_code          4 
_shelx_F_calc_maximum      216.31 
_exptl_crystal_F_000       664.00 
_reflns_d_resolution_high  0.7489 
 
loop_ 
 _symmetry_equiv_pos_as_xyz 
 'x, y, z' 
 '-x, y+1/2, -z+1/2' 
 '-x, -y, -z' 
 'x, -y-1/2, z-1/2' 
 
_cell_length_a     8.3648 
_cell_length_b    20.0061 
_cell_length_c    10.0340 
_cell_angle_alpha  90.000 
_cell_angle_beta  100.200 
_cell_angle_gamma  90.000 
 
_shelx_F_squared_multiplier     1.000 
 
loop_ 
 _refln_index_h 
 _refln_index_k 
 _refln_index_l 
 _refln_F_squared_calc 
 _refln_F_squared_meas 
 _refln_F_squared_sigma 
 _refln_observed_status 
   1   0   0     2557.57     2441.30     68.35 o 
   2   0   0       34.21       29.91      2.06 o 
   3   0   0      136.73       99.92      7.18 o 
   4   0   0      735.34      784.05     38.94 o 
   5   0   0        5.93       13.09      4.36 o 
   6   0   0      258.87      259.46     17.17 o 
   7   0   0      450.60      433.77     26.25 o 
   8   0   0       10.58        8.10      4.99 o 
   9   0   0       30.11       37.72      8.42 o 
  10   0   0       77.10       84.17      8.49 o 
   1   1   0     4356.28     4467.49     71.25 o 
   2   1   0       56.98       57.33      2.35 o 
   3   1   0      516.85      508.01     19.09 o 
   4   1   0      149.74      129.84     10.46 o 
   5   1   0       30.97       43.48      6.39 o 
   6   1   0       71.55       70.97      6.39 o 
   7   1   0        0.00        5.77      3.31 o 
   8   1   0        0.13        3.16      2.76 o 
   9   1   0       10.14        9.82      3.70 o 
  10   1   0       52.33       54.67     11.11 o 
   0   2   0     2698.51     2752.86     59.15 o 
   1   2   0     6911.73     7357.56    104.48 o 
   2   2   0     2251.97     2175.60     63.31 o 
   3   2   0      947.60      850.16     20.66 o 
   4   2   0        0.73        1.92      1.49 o 
   5   2   0      392.93      374.08     12.45 o 
   6   2   0       69.67       81.48      6.17 o 
   7   2   0       39.78       42.40      6.91 o 
   8   2   0        2.56       -2.39      2.55 o 
   9   2   0        9.03        5.50      4.45 o 
  10   2   0      131.41      149.51     10.91 o 
   1   3   0      417.13      384.35      7.56 o 
   2   3   0     2210.99     2157.86     31.19 o 
   3   3   0      124.00      109.56      3.82 o 
   4   3   0       85.74       68.25      3.15 o 
   5   3   0      437.02      407.90     11.53 o 
   6   3   0       97.06       95.78      6.31 o 
   7   3   0        5.52        6.18      2.82 o 
   8   3   0       71.01       71.23      5.55 o 
   9   3   0       26.87       32.00      4.95 o 
  10   3   0       28.71       33.34      5.19 o 
   0   4   0       17.89       25.33      1.38 o 
   1   4   0      471.32      453.54      6.87 o 
   2   4   0      163.85      181.23      3.90 o 
   3   4   0      116.86      108.83      5.95 o 
   4   4   0       60.77       71.74      3.19 o 
   5   4   0       29.26       30.14      2.60 o 
   6   4   0      190.81      205.59      7.29 o 
   7   4   0        2.94        3.88      2.69 o 
   8   4   0       27.15       28.97      4.11 o 
   9   4   0       27.41       29.48      4.96 o 
  10   4   0       98.81      108.32      7.65 o 
   1   5   0      231.10      210.14      3.72 o 
   2   5   0        7.77        8.57      0.90 o 
   3   5   0      104.52      104.26      2.89 o 
   4   5   0      137.01      115.42      4.37 o 
   5   5   0      394.60      411.35     11.71 o 
   6   5   0      201.41      195.69      7.13 o 
   7   5   0       91.80       92.57      4.90 o 
   8   5   0       24.73       26.55      3.95 o 
   9   5   0        0.16        1.01      3.17 o 
  10   5   0       10.23        7.47      4.09 o 
   0   6   0     7792.82     7142.82    301.19 o 
   1   6   0     1365.31     1259.11     23.99 o 
   2   6   0       35.70       36.87      1.71 o 
   3   6   0        0.26        0.76      0.95 o 
   4   6   0      822.01      831.74     18.71 o 
   5   6   0      427.78      454.15     12.68 o 
   6   6   0      342.17      321.48     10.02 o 
   7   6   0      107.44      104.69      5.16 o 
   8   6   0       46.66       61.40      8.59 o 
   9   6   0       39.53       37.78      4.49 o 
  10   6   0       15.69        8.13      4.12 o 
   1   7   0        0.57       -0.17      0.74 o 
   2   7   0      233.49      271.28      6.62 o 
   3   7   0       10.01        6.77      1.58 o 
   4   7   0      156.55      172.49      5.24 o 
   5   7   0      707.15      726.94     16.91 o 
   6   7   0       69.79       69.97      3.29 o 
   7   7   0       97.85       97.46      6.10 o 
   8   7   0       13.68       20.39      3.07 o 
   9   7   0       38.18       57.56      5.21 o 
  10   7   0        6.19        5.67      3.90 o 
   0   8   0      506.37      463.60     13.39 o 
   1   8   0      436.88      380.39      8.66 o 
   2   8   0       64.36       62.79      2.02 o 
   3   8   0       66.54       66.45      2.68 o 
   4   8   0        6.43        6.70      1.57 o 
   5   8   0       69.77       69.16      4.53 o 
   6   8   0        3.65        3.91      1.40 o 
   7   8   0       27.53       30.40      3.12 o 
   8   8   0       82.22       78.30      4.88 o 
   9   8   0        0.01       -0.67      2.99 o 
  10   8   0       54.11       58.68      6.06 o 
   1   9   0      935.13     1086.77     27.65 o 
   2   9   0        2.66       -0.23      0.88 o 
   3   9   0      538.17      563.23     12.99 o 
   4   9   0      177.86      194.35      5.86 o 
   5   9   0        5.38        4.14      1.84 o 
   6   9   0      129.97      125.15      5.59 o 
   7   9   0        0.15       -2.97      2.97 o 
   8   9   0       11.84       10.20      2.90 o 
   9   9   0       16.60       14.08      4.89 o 
  10   9   0       13.41       11.28      4.20 o 
   0  10   0     5184.16     4760.70    133.76 o 
   1  10   0      350.20      366.53      8.25 o 
   2  10   0       29.72       36.66      1.95 o 
   3  10   0       10.74        9.52      1.47 o 
   4  10   0        3.19        2.26      1.44 o 
   5  10   0       81.33       77.92      3.64 o 
   6  10   0      174.69      163.25      6.54 o 
   7  10   0      108.39      130.63      6.16 o 
   8  10   0        2.68        1.91      2.42 o 
   9  10   0        2.86        3.76      3.42 o 
  10  10   0        0.00       -3.36      3.50 o 
   1  11   0      211.55      234.56      6.82 o 
   2  11   0      599.64      556.26     12.83 o 
   3  11   0      136.13      157.19      4.96 o 
   4  11   0      139.15      125.72      4.47 o 
   5  11   0       60.41       57.25      3.28 o 
   6  11   0      137.02      146.27      6.26 o 
   7  11   0        0.30        3.56      2.42 o 
   8  11   0       21.18       20.94      3.29 o 
   9  11   0        1.72       -1.88      2.72 o 
  10  11   0        1.20        1.26      3.74 o 
   0  12   0        2.04        6.44      3.50 o 
   1  12   0      156.26      127.54      3.71 o 
   2  12   0      408.79      400.49      9.81 o 
   3  12   0        1.58        0.15      1.31 o 
   4  12   0        1.20        1.50      1.59 o 
   5  12   0      232.25      230.16      7.21 o 
   6  12   0        3.06        2.85      2.18 o 
   7  12   0      128.01      143.21     11.88 o 
   8  12   0       21.79       21.60      3.22 o 
   9  12   0       15.37       17.36      3.48 o 
   1  13   0       71.17       73.65      2.75 o 
   2  13   0       32.30       40.18      2.39 o 
   3  13   0      117.10      115.39      4.29 o 
   4  13   0       89.83       84.75      3.81 o 
   5  13   0       73.70       73.52      3.83 o 
   6  13   0      133.66      137.93      6.17 o 
   7  13   0       16.88       20.69      3.12 o 
   8  13   0       19.95       25.85      3.59 o 
   9  13   0        0.56       -1.02      2.81 o 
   0  14   0       39.74       47.69      3.90 o 
   1  14   0        3.79        5.08      1.29 o 
   2  14   0      236.92      242.74      6.26 o 
   3  14   0        0.03        0.48      1.60 o 
   4  14   0        1.57        1.93      1.78 o 
   5  14   0      157.81      151.07      5.65 o 
   6  14   0      126.14      127.14      7.26 o 
   7  14   0        2.43        5.52      2.59 o 
   8  14   0       17.20       17.02      3.28 o 
   9  14   0        4.99        4.03      4.50 o 
   1  15   0       68.90       70.41      2.92 o 
   2  15   0        2.27        4.04      1.42 o 
   3  15   0        1.23       -0.11      1.57 o 
   4  15   0      490.88      485.23     12.43 o 
   5  15   0      114.04      114.39      4.94 o 
   6  15   0        0.17       -1.61      1.91 o 
   7  15   0        0.01       -2.14      2.36 o 
   8  15   0        0.45        4.91      2.84 o 
   9  15   0        0.04       -0.37      3.10 o 
   0  16   0      156.47      152.34      6.60 o 
   1  16   0        7.00        6.45      1.52 o 
   2  16   0       33.41       31.73      2.26 o 
   3  16   0       11.62        8.01      1.75 o 
   4  16   0      243.20      238.08      8.90 o 
   5  16   0       53.57       51.49      3.48 o 
   6  16   0       41.81       42.61      3.44 o 
   7  16   0        0.12       -2.25      2.39 o 
   8  16   0        0.07        0.55      3.01 o 
   1  17   0      223.67      192.28      5.56 o 
   2  17   0       58.85       57.40      2.89 o 
   3  17   0       84.08       76.01      4.03 o 
   4  17   0        0.63       -1.30      1.84 o 
   5  17   0        0.68       -0.31      1.96 o 
   6  17   0       13.64       11.96      2.55 o 
   7  17   0        8.68        7.87      2.90 o 
   8  17   0        1.39       -0.23      2.87 o 
   0  18   0       38.83       35.52      3.38 o 
   1  18   0        8.35       12.70      1.80 o 
   2  18   0      128.92      120.09      4.35 o 
   3  18   0       29.26       29.66      2.38 o 
   4  18   0       20.27       22.26      2.35 o 
   5  18   0       18.72       14.65      2.59 o 
   6  18   0        3.14        1.43      2.20 o 
   7  18   0        0.52        0.33      2.73 o 
   8  18   0        0.92        0.05      2.93 o 
   1  19   0       20.29       15.74      1.88 o 
   2  19   0      321.74      275.33      8.49 o 
   3  19   0        8.99       10.48      1.93 o 
   4  19   0       23.35       22.25      2.41 o 
   5  19   0       17.55       18.93      2.71 o 
   6  19   0       34.96       40.21      3.57 o 
   7  19   0        2.38        0.85      2.87 o 
   0  20   0       17.54       15.13      2.89 o 
   1  20   0        0.01       -1.07      1.44 o 
   2  20   0        2.03        3.21      1.70 o 
   3  20   0       41.83       39.20      2.82 o 
   4  20   0        2.11        3.73      1.80 o 
   5  20   0       39.31       46.34      3.46 o 
   6  20   0       12.84        9.39      3.52 o 
   7  20   0        9.19        9.54      3.30 o 
   1  21   0        0.28        1.13      1.58 o 
   2  21   0        2.60        2.69      2.63 o 
   3  21   0        1.99        2.94      1.74 o 
   4  21   0        0.66       -1.04      3.27 o 
   5  21   0        3.99        6.67      2.23 o 
   6  21   0        7.47        8.87      2.60 o 
   0  22   0       30.87       33.72      3.62 o 
   1  22   0        0.20       -1.62      1.62 o 
   2  22   0        4.56        1.98      1.79 o 
   3  22   0        1.85        0.04      1.76 o 
   4  22   0        2.03        0.81      1.94 o 
   5  22   0       51.75       70.88      4.10 o 
   6  22   0        0.31       -2.27      2.27 o 
   1  23   0        4.95        3.92      1.90 o 
   2  23   0        8.49        9.69      2.06 o 
   3  23   0        7.36        6.37      2.07 o 
   4  23   0       17.46       22.37      2.73 o 
   5  23   0        1.00       -1.06      2.16 o 
   0  24   0        3.65        2.78      4.34 o 
   1  24   0        6.09        5.20      2.02 o 
   2  24   0        7.35       14.00      2.34 o 
   3  24   0        0.77        2.74      3.32 o 
   4  24   0        4.24        2.99      2.26 o 
   1  25   0        1.53       -1.80      1.80 o 
   2  25   0       11.95       10.86      2.48 o 
   3  25   0       21.62       22.68      2.81 o 
   0  26   0       24.97       35.25      4.36 o 
   1  26   0        1.43        5.30      2.30 o 
   2  26   0       16.27       24.80      3.02 o 
 -11   1   1        1.91        1.96      3.62 o 
 -10   1   1        2.45        0.66      3.54 o 
  -9   1   1        8.06        6.54      3.15 o 
  -8   1   1      171.34      161.00      9.92 o 
  -7   1   1       37.45       39.51      4.83 o 
  -6   1   1       13.27       17.73      4.52 o 
  -5   1   1       70.65       80.75      5.40 o 
  -4   1   1      115.55      140.25      9.21 o 
  -3   1   1     1264.94     1144.99     31.29 o 
  -2   1   1     7834.70     8263.42    140.75 o 
  -1   1   1     3346.00     3314.57     48.24 o 
   0   1   1     1847.37     1841.36     26.82 o 
   1   1   1     2063.51     1916.13     40.56 o 
   2   1   1      171.70      205.90     12.81 o 
   3   1   1        3.17        1.77      1.42 o 
   4   1   1       14.70       10.20      1.91 o 
   5   1   1      235.96      224.38     24.82 o 
   6   1   1      214.12      198.25     11.08 o 
   7   1   1       27.11       22.60      4.19 o 
   8   1   1       73.59       81.98      7.42 o 
   9   1   1       53.58       57.44      5.57 o 
  10   1   1        8.83        9.72      3.71 o 
 -11   2   1       15.58       17.08      4.04 o 
 -10   2   1        3.42        1.17      3.47 o 
  -9   2   1       30.94       41.32      4.67 o 
  -8   2   1       11.17        6.69      3.93 o 
  -7   2   1      249.21      242.35      9.85 o 
  -6   2   1        0.23       -2.34      2.70 o 
  -5   2   1       61.53       54.83      4.52 o 
  -4   2   1       36.12       35.13      2.70 o 
  -3   2   1       20.92       20.05      2.70 o 
  -2   2   1      521.39      545.10      8.77 o 
  -1   2   1      658.36      670.11      9.07 o 
   0   2   1     3261.31     3215.68     46.20 o 
   1   2   1     3725.39     3671.01     75.11 o 
   2   2   1     1433.19     1356.75     32.81 o 
   3   2   1       89.58       95.38      3.50 o 
   4   2   1       32.20       31.69      2.29 o 
   5   2   1      744.25      743.85     19.19 o 
   6   2   1       71.23       76.21      4.85 o 
   7   2   1       21.60       25.48      3.54 o 
   8   2   1      111.64      114.74      6.96 o 
   9   2   1       38.08       31.84      4.67 o 
  10   2   1       33.31       38.06      5.21 o 
 -11   3   1       33.86       37.57      5.50 o 
 -10   3   1       28.17       31.29      4.79 o 
  -9   3   1        2.76        0.51      3.04 o 
  -8   3   1        5.28        3.36      3.05 o 
  -7   3   1       80.20       85.71      5.46 o 
  -6   3   1       40.76       34.06      3.40 o 
  -5   3   1      472.45      511.74     13.80 o 
  -4   3   1      107.01      105.85      3.94 o 
  -3   3   1       23.05       27.19      1.44 o 
  -2   3   1     5829.07     5850.45     89.11 o 
  -1   3   1        0.26        1.61      0.24 o 
   0   3   1       26.59       33.48      0.89 o 
   1   3   1     1071.15     1017.56     14.27 o 
   2   3   1        7.76        9.54      0.87 o 
   3   3   1      162.75      154.40      4.94 o 
   4   3   1      100.92      107.04      4.24 o 
   5   3   1       31.26       40.51      3.95 o 
   6   3   1        1.74        2.41      2.14 o 
   7   3   1      175.07      177.63      8.19 o 
   8   3   1       50.42       49.15      4.78 o 
   9   3   1       46.05       53.44      5.38 o 
  10   3   1       26.55       31.62      4.92 o 
 -10   4   1       62.38       60.97      5.87 o 
  -9   4   1        0.07       -3.92      3.92 o 
  -8   4   1       65.49       57.97      4.89 o 
  -7   4   1       11.65       10.44      2.91 o 
  -6   4   1       16.19       20.81      2.49 o 
  -5   4   1       96.11       76.19      3.62 o 
  -4   4   1      312.47      294.30      8.36 o 
  -3   4   1        5.76        8.21      0.82 o 
  -2   4   1     2565.65     2673.28     39.20 o 
  -1   4   1      482.23      465.34      7.21 o 
   0   4   1    16030.67    14939.49    213.06 o 
   1   4   1     4307.59     4525.22     62.03 o 
   2   4   1     2660.61     2613.40     56.11 o 
   3   4   1      491.35      466.61     12.02 o 
   4   4   1       26.11       32.67      2.34 o 
   5   4   1      476.67      492.54     15.21 o 
   6   4   1      314.93      337.57     10.56 o 
   7   4   1        3.77        4.27      2.87 o 
   8   4   1       54.14       65.18      5.27 o 
   9   4   1       43.41       52.16      5.32 o 
  10   4   1       34.92       38.91      5.67 o 
 -10   5   1        8.78       11.88      3.95 o 
  -9   5   1        1.05        3.42      2.91 o 
  -8   5   1       27.37       34.71      4.66 o 
  -7   5   1      146.38      157.96      7.49 o 
  -6   5   1       12.32       11.14      2.08 o 
  -5   5   1        2.06        2.39      1.23 o 
  -4   5   1      479.21      474.46     12.00 o 
  -3   5   1      919.00      894.04     16.42 o 
  -2   5   1      414.95      429.90      8.18 o 
  -1   5   1       27.99       21.71      0.97 o 
   0   5   1       15.46       18.62      1.03 o 
   1   5   1        5.80        4.09      0.52 o 
   2   5   1      287.06      246.32      6.04 o 
   3   5   1      439.94      433.54     11.34 o 
   4   5   1       83.32       95.81      3.97 o 
   5   5   1      327.16      351.58     10.46 o 
   6   5   1        2.60        4.07      2.09 o 
   7   5   1       58.55       59.70      4.46 o 
   8   5   1      111.89      129.85      7.32 o 
   9   5   1       74.83       88.15      6.46 o 
  10   5   1        3.21        1.77      3.42 o 
 -10   6   1        2.02        0.10      3.39 o 
  -9   6   1        0.56       -2.70      2.70 o 
  -8   6   1        3.71        2.93      3.63 o 
  -7   6   1        3.32        3.38      1.61 o 
  -6   6   1        3.65        3.50      1.50 o 
  -5   6   1      540.03      551.30     13.24 o 
  -4   6   1       27.40       27.84      2.08 o 
  -3   6   1       69.36       71.34      2.28 o 
  -2   6   1        4.56        1.89      0.54 o 
  -1   6   1       24.09       19.68      0.97 o 
   0   6   1      744.58      682.06     12.19 o 
   1   6   1        0.51        3.01      0.74 o 
   2   6   1     1534.60     1437.18     29.97 o 
   3   6   1       10.32       10.43      1.39 o 
   4   6   1       66.83       75.01      3.56 o 
   5   6   1        6.07        0.50      1.69 o 
   6   6   1        0.06       -1.86      1.86 o 
   7   6   1       73.43       77.94      4.55 o 
   8   6   1        3.24        5.86      3.02 o 
   9   6   1       39.16       46.82      5.03 o 
  10   6   1       20.83       15.88      4.18 o 
 -10   7   1        4.40        2.93      3.60 o 
  -9   7   1       24.50       28.94      4.21 o 
  -8   7   1        4.51        3.28      2.65 o 
  -7   7   1        0.07        1.25      1.50 o 
  -6   7   1        5.80        7.63      1.63 o 
  -5   7   1      575.90      598.15     14.12 o 
  -4   7   1      157.62      163.82      4.42 o 
  -3   7   1      172.41      179.98      4.97 o 
  -2   7   1       20.53       17.21      1.31 o 
  -1   7   1      156.52      149.81      4.15 o 
   0   7   1      106.72      104.18      2.75 o 
   1   7   1      511.53      469.56     10.43 o 
   2   7   1      533.63      565.79     12.59 o 
   3   7   1     1435.38     1498.92     31.68 o 
   4   7   1       80.14       91.04      4.15 o 
   5   7   1       11.12        9.47      2.05 o 
   6   7   1        3.85        3.68      2.16 o 
   7   7   1        5.47        5.00      2.52 o 
   8   7   1       21.29       19.01      3.64 o 
   9   7   1       55.18       61.66      7.00 o 
  10   7   1        0.08       -3.80      4.98 o 
 -10   8   1        0.22        0.18      3.47 o 
  -9   8   1       42.18       50.18      6.17 o 
  -8   8   1       67.76       75.76      7.74 o 
  -7   8   1       48.29       43.90      3.52 o 
  -6   8   1       29.55       23.47      2.04 o 
  -5   8   1       14.05       12.14      1.51 o 
  -4   8   1      366.83      363.65      9.14 o 
  -3   8   1       10.42       18.28      1.57 o 
  -2   8   1       86.90       93.23      2.69 o 
  -1   8   1     4756.36     4889.03     90.86 o 
   0   8   1     1083.01     1172.44     22.52 o 
   1   8   1      112.88      137.94      4.25 o 
   2   8   1     1324.65     1378.21     28.95 o 
   3   8   1      741.40      721.43     16.13 o 
   4   8   1       57.66       60.12      2.92 o 
   5   8   1       18.63       21.69      3.78 o 
   6   8   1       24.76       27.93      2.42 o 
   7   8   1       46.55       47.10      3.79 o 
   8   8   1       69.65       67.32      4.72 o 
   9   8   1       76.43       96.71      8.22 o 
  10   8   1       12.50        7.52      5.57 o 
 -10   9   1       61.35       67.71      6.08 o 
  -9   9   1       33.08       32.65      4.35 o 
  -8   9   1       14.06       12.95      3.69 o 
  -7   9   1       11.39        7.76      2.37 o 
  -6   9   1        5.53        4.99      1.41 o 
  -5   9   1      251.85      246.16      7.17 o 
  -4   9   1      290.00      331.07      8.54 o 
  -3   9   1      912.42      911.33     18.35 o 
  -2   9   1     2807.86     2899.13     59.41 o 
  -1   9   1     1099.68     1075.79     27.63 o 
   0   9   1     1372.81     1293.47     24.86 o 
   1   9   1       56.32       56.14      2.23 o 
   2   9   1      718.27      729.60     16.53 o 
   3   9   1     1006.11      996.20     21.80 o 
   4   9   1       25.90       23.77      2.08 o 
   5   9   1        0.04       -1.78      2.43 o 
   6   9   1        2.70        2.03      2.06 o 
   7   9   1        0.57       -3.46      3.46 o 
   8   9   1       53.06       47.19      4.11 o 
   9   9   1       35.33       34.02      3.93 o 
  10   9   1        1.74        8.40      3.88 o 
 -10  10   1        0.05        3.50      3.80 o 
  -9  10   1        2.54       -2.17      2.55 o 
  -8  10   1       60.56       65.66      4.51 o 
  -7  10   1        3.27       -0.56      3.99 o 
  -6  10   1        7.96        6.92      2.09 o 
  -5  10   1       83.42       75.93      3.55 o 
  -4  10   1        0.48        2.84      1.47 o 
  -3  10   1       92.41       96.59      3.16 o 
  -2  10   1       78.63       87.14      3.12 o 
  -1  10   1       39.20       42.20      1.84 o 
   0  10   1       40.34       36.07      1.83 o 
   1  10   1      465.60      503.57     11.47 o 
   2  10   1       27.23       14.93      1.13 o 
   3  10   1        4.78       10.99      1.64 o 
   4  10   1        4.28        0.95      1.49 o 
   5  10   1       27.88       30.49      2.91 o 
   6  10   1      372.50      386.00     11.85 o 
   7  10   1      170.27      179.05      7.42 o 
   8  10   1       53.79       60.25      5.49 o 
   9  10   1       54.81       49.21      4.52 o 
  10  10   1        3.59        9.03      6.70 o 
 -10  11   1       39.46       31.47      4.93 o 
  -9  11   1       17.94       19.97      3.38 o 
  -8  11   1      164.67      176.26      7.58 o 
  -7  11   1      152.07      160.01      6.85 o 
  -6  11   1      344.12      335.80     13.34 o 
  -5  11   1      112.97      114.25      4.51 o 
  -4  11   1       48.87       53.14      2.83 o 
  -3  11   1       62.45       72.28      2.62 o 
  -2  11   1       56.79       55.63      2.25 o 
  -1  11   1      271.62      276.20      6.42 o 
   0  11   1       20.43       20.10      1.37 o 
   1  11   1     1006.08     1111.95     23.92 o 
   2  11   1       81.77       87.14      2.80 o 
   3  11   1       30.23       23.47      1.91 o 
   4  11   1       23.32       22.14      2.11 o 
   5  11   1      706.15      689.78     16.53 o 
   6  11   1        1.76       -0.18      2.07 o 
   7  11   1      124.29      138.33      6.41 o 
   8  11   1       76.93       78.17      5.10 o 
   9  11   1        2.72        4.84      3.91 o 
  -9  12   1       11.41       15.17      3.46 o 
  -8  12   1       10.73        9.32      2.90 o 
  -7  12   1      129.10      135.60      6.33 o 
  -6  12   1      102.32      106.65      5.90 o 
  -5  12   1       23.73       17.58      2.66 o 
  -4  12   1        5.64        6.52      1.61 o 
  -3  12   1       28.15       29.00      1.70 o 
  -2  12   1      334.29      331.78      7.67 o 
  -1  12   1       11.59       12.25      1.26 o 
   0  12   1      142.17      150.44      4.18 o 
   1  12   1        1.62        2.11      1.10 o 
   2  12   1       15.39       11.18      1.56 o 
   3  12   1      314.26      291.22      7.90 o 
   4  12   1       15.84       12.97      2.03 o 
   5  12   1      106.37      105.67      8.30 o 
   6  12   1       55.13       52.81      3.93 o 
   7  12   1       15.19       16.35      3.15 o 
   8  12   1       56.39       51.43      4.34 o 
   9  12   1        0.00       -2.69      2.95 o 
  -9  13   1       33.99       37.67      5.21 o 
  -8  13   1       27.77       28.25      3.56 o 
  -7  13   1      284.70      302.08     10.50 o 
  -6  13   1        2.90        3.73      2.18 o 
  -5  13   1       76.93       75.27      3.74 o 
  -4  13   1       21.57       30.66      2.44 o 
  -3  13   1      298.01      323.27      7.70 o 
  -2  13   1        1.48        2.51      1.49 o 
  -1  13   1       15.64       17.30      1.50 o 
   0  13   1      454.60      421.15      9.36 o 
   1  13   1      206.01      239.48      6.00 o 
   2  13   1        7.07        5.23      1.49 o 
   3  13   1       95.70       98.52      4.37 o 
   4  13   1      666.08      624.11     15.07 o 
   5  13   1       73.31       70.21      3.77 o 
   6  13   1      499.42      477.64     17.36 o 
   7  13   1       46.00       52.29      4.23 o 
   8  13   1        6.78       11.13      3.10 o 
   9  13   1        1.21       -2.85      2.85 o 
  -9  14   1        0.23       -0.77      2.81 o 
  -8  14   1       78.68       81.78      5.49 o 
  -7  14   1       11.11       14.40      2.94 o 
  -6  14   1      328.31      325.11      9.70 o 
  -5  14   1      171.76      177.59      7.29 o 
  -4  14   1        1.61        6.03      1.85 o 
  -3  14   1       32.06       32.49      1.78 o 
  -2  14   1       23.10       18.94      1.74 o 
  -1  14   1       31.31       40.85      2.18 o 
   0  14   1       11.46       12.59      1.51 o 
   1  14   1      180.57      171.45      4.82 o 
   2  14   1      333.57      330.37      8.71 o 
   3  14   1      287.52      310.22     10.70 o 
   4  14   1       82.96       69.72      3.66 o 
   5  14   1      405.36      392.91     10.80 o 
   6  14   1       37.68       40.87      3.65 o 
   7  14   1        0.01        3.40      2.51 o 
   8  14   1       18.02       17.14      3.33 o 
   9  14   1        7.32        7.14      5.17 o 
  -9  15   1        4.88       -2.78      2.78 o 
  -8  15   1        0.80        1.16      3.33 o 
  -7  15   1       47.52       42.69      3.97 o 
  -6  15   1      172.55      171.61      8.46 o 
  -5  15   1        4.25        7.43      2.09 o 
  -4  15   1      329.99      357.68      9.80 o 
  -3  15   1      182.44      175.23      4.67 o 
  -2  15   1      547.75      534.16     12.94 o 
  -1  15   1        9.94       11.43      1.53 o 
   0  15   1      142.92      127.55      4.04 o 
   1  15   1       55.53       70.75      4.28 o 
   2  15   1      578.37      579.99     16.09 o 
   3  15   1      564.07      572.05     14.01 o 
   4  15   1      527.80      496.02     15.34 o 
   5  15   1       47.30       43.01      3.46 o 
   6  15   1        1.79       -2.07      2.07 o 
   7  15   1       26.75       24.42      3.43 o 
   8  15   1        6.24        8.07      3.00 o 
  -8  16   1        0.00       -2.63      2.63 o 
  -7  16   1       24.69       26.12      3.48 o 
  -6  16   1        0.32        0.10      2.09 o 
  -5  16   1      339.17      348.01     10.05 o 
  -4  16   1       20.04       18.76      2.10 o 
  -3  16   1       21.84       21.75      1.99 o 
  -2  16   1       59.33       51.65      2.70 o 
  -1  16   1      398.67      362.34      8.67 o 
   0  16   1      252.98      221.58      6.03 o 
   1  16   1      224.20      217.77      5.94 o 
   2  16   1      404.89      369.01     10.46 o 
   3  16   1       19.08       20.49      2.34 o 
   4  16   1       68.39       66.87      3.68 o 
   5  16   1        9.35        7.95      2.23 o 
   6  16   1        3.88        5.50      2.24 o 
   7  16   1        3.99        3.89      2.61 o 
   8  16   1        4.79        5.96      3.10 o 
  -8  17   1        1.71       -0.92      2.85 o 
  -7  17   1        4.71        3.71      2.59 o 
  -6  17   1        0.26        0.88      2.04 o 
  -5  17   1      180.78      187.68      7.47 o 
  -4  17   1       43.90       39.36      2.77 o 
  -3  17   1       63.97       74.60      3.39 o 
  -2  17   1       50.50       41.20      2.46 o 
  -1  17   1      100.00       98.91      3.69 o 
   0  17   1        9.18       10.04      2.24 o 
   1  17   1        0.49       -0.06      1.44 o 
   2  17   1      236.73      234.20      6.96 o 
   3  17   1      417.91      399.22     11.25 o 
   4  17   1       25.54       32.32      2.84 o 
   5  17   1      103.01      104.85      4.87 o 
   6  17   1        1.27        4.77      2.25 o 
   7  17   1       13.23       10.14      4.05 o 
   8  17   1        1.23       -0.02      3.05 o 
  -8  18   1       11.40       15.12      4.05 o 
  -7  18   1       13.91       12.26      3.20 o 
  -6  18   1        3.47        3.07      2.97 o 
  -5  18   1       40.07       36.44      4.30 o 
  -4  18   1      288.83      292.74      8.07 o 
  -3  18   1      359.29      320.47      8.39 o 
  -2  18   1        0.05       -1.32      1.40 o 
  -1  18   1       31.94       23.89      2.05 o 
   0  18   1      200.80      190.68      5.71 o 
   1  18   1      109.17       96.61      3.81 o 
   2  18   1      121.96      111.93      5.16 o 
   3  18   1        0.01        3.29      1.65 o 
   4  18   1        9.54        5.07      2.06 o 
   5  18   1       16.81       24.20      2.82 o 
   6  18   1       12.33       12.78      2.66 o 
   7  18   1        0.30       -2.36      2.61 o 
  -7  19   1       33.25       40.88      3.86 o 
  -6  19   1        0.00        2.66      2.36 o 
  -5  19   1        1.96       -0.07      1.80 o 
  -4  19   1        3.86        2.11      1.78 o 
  -3  19   1        1.25        1.21      1.65 o 
  -2  19   1        7.43        3.13      2.00 o 
  -1  19   1       34.00       27.10      2.30 o 
   0  19   1        8.49        9.85      2.04 o 
   1  19   1       97.75      100.63      4.00 o 
   2  19   1       38.17       30.83      2.41 o 
   3  19   1      111.30       99.88      4.20 o 
   4  19   1        0.00       -1.62      1.85 o 
   5  19   1        7.99        9.57      2.47 o 
   6  19   1        2.28        1.00      2.31 o 
   7  19   1        0.89        1.28      2.90 o 
  -7  20   1        0.56        7.25      3.65 o 
  -6  20   1        9.96       15.22      2.54 o 
  -5  20   1       22.99       23.64      2.65 o 
  -4  20   1       58.30       55.27      3.28 o 
  -3  20   1       17.64       22.86      2.29 o 
  -2  20   1       12.91        7.99      1.86 o 
  -1  20   1        3.84        1.96      1.56 o 
   0  20   1      115.82      102.83      4.11 o 
   1  20   1      147.88      133.06      4.75 o 
   2  20   1      118.37      110.67      4.39 o 
   3  20   1        6.88        8.57      1.97 o 
   4  20   1        8.43        7.07      2.00 o 
   5  20   1       45.10       56.95      5.16 o 
   6  20   1       18.22       24.51      3.37 o 
   7  20   1       16.14       14.60      3.93 o 
  -6  21   1        6.89        4.80      2.38 o 
  -5  21   1        1.88       -1.83      1.83 o 
  -4  21   1        0.08        0.74      1.78 o 
  -3  21   1       96.25       92.18      5.09 o 
  -2  21   1        2.34       -1.41      1.58 o 
  -1  21   1        0.79        0.64      1.58 o 
   0  21   1       17.09       21.38      2.20 o 
   1  21   1        1.70        0.46      1.60 o 
   2  21   1        0.42        0.68      1.61 o 
   3  21   1        2.06        2.02      1.79 o 
   4  21   1       12.12       13.36      3.03 o 
   5  21   1       50.50       68.60      4.65 o 
   6  21   1        0.19        2.67      2.57 o 
  -6  22   1        3.40        3.16      2.40 o 
  -5  22   1        2.20        2.19      2.13 o 
  -4  22   1        0.01       -1.32      1.78 o 
  -3  22   1        2.10        2.28      1.86 o 
  -2  22   1        2.14        4.21      1.82 o 
  -1  22   1       43.57       45.19      3.02 o 
   0  22   1       11.40       15.11      2.11 o 
   1  22   1        8.11        4.51      1.89 o 
   2  22   1       13.61       14.78      2.22 o 
   3  22   1        0.94        2.63      1.93 o 
   4  22   1        0.40        2.67      2.01 o 
   5  22   1       33.93       45.49      3.58 o 
   6  22   1        8.43        4.06      2.71 o 
  -5  23   1        8.90       11.01      2.55 o 
  -4  23   1        6.87        5.37      2.23 o 
  -3  23   1        0.14        0.07      1.85 o 
  -2  23   1        1.55       -0.66      1.84 o 
  -1  23   1       36.40       42.75      3.02 o 
   0  23   1       20.14       20.51      2.26 o 
   1  23   1       12.26       16.93      2.35 o 
   2  23   1        2.79        0.43      1.88 o 
   3  23   1       19.02       24.37      2.66 o 
   4  23   1       49.68       44.33      3.40 o 
   5  23   1        0.09       -1.65      2.18 o 
  -4  24   1       27.30       29.47      3.04 o 
  -3  24   1        2.15        3.97      2.12 o 
  -2  24   1        0.41        0.21      1.86 o 
  -1  24   1       19.80       23.72      2.56 o 
   0  24   1        0.00       -0.57      1.74 o 
   1  24   1        3.21        2.35      1.89 o 
   2  24   1        0.25       -0.37      1.86 o 
   3  24   1        2.85        4.74      2.19 o 
   4  24   1       17.51       19.78      2.83 o 
  -3  25   1        0.84        1.57      2.13 o 
  -2  25   1        0.00       -0.31      2.01 o 
  -1  25   1        1.08       -1.89      1.89 o 
   0  25   1        3.56        2.19      2.02 o 
   1  25   1        4.70        2.25      2.06 o 
   2  25   1       19.29       29.91      2.96 o 
   3  25   1        8.79        9.28      2.44 o 
  -2  26   1       20.61       29.95      3.06 o 
  -1  26   1       13.98       15.28      2.60 o 
   0  26   1       14.42       15.38      2.56 o 
   1  26   1        3.69        5.14      2.36 o 
   2  26   1        1.65        0.04      2.25 o 
 -11   0   2       22.20       30.63      6.28 o 
 -10   0   2        1.65       -2.32      4.99 o 
  -9   0   2        9.74        8.73      5.92 o 
  -8   0   2       76.92       56.44      8.42 o 
  -7   0   2       92.70      100.10      9.98 o 
  -6   0   2        1.56        5.61      4.36 o 
  -5   0   2        0.18        0.94      3.12 o 
  -4   0   2      433.45      467.05     17.15 o 
  -3   0   2    19022.22    20640.05    537.99 o 
  -2   0   2    46788.33    47173.95   1925.26 o 
  -1   0   2     4477.74     4348.38     91.34 o 
   0   0   2    10823.75     9673.41    331.18 o 
   1   0   2     4430.46     4107.80    102.43 o 
   2   0   2     5013.44     4741.80    126.26 o 
   3   0   2       28.56       23.76      2.65 o 
   4   0   2      305.56      307.52     17.81 o 
   5   0   2      349.33      335.60     20.31 o 
   6   0   2        2.65       10.29      4.36 o 
   7   0   2       10.91        9.04      5.30 o 
   8   0   2      392.48      411.54     18.66 o 
   9   0   2        8.02        3.00      4.29 o 
  10   0   2       26.49       21.42      5.40 o 
 -11   1   2        5.19        4.44      3.54 o 
 -10   1   2        0.35       -2.58      3.40 o 
  -9   1   2       44.90       47.42      6.46 o 
  -8   1   2        6.12        9.29      3.85 o 
  -7   1   2        3.46        6.53      3.41 o 
  -6   1   2      131.23      116.08      9.51 o 
  -5   1   2      285.52      280.89     16.56 o 
  -4   1   2      452.82      465.43     14.37 o 
  -3   1   2        0.84       -0.89      3.17 o 
  -2   1   2    43067.77    45035.92    774.94 o 
  -1   1   2     9879.69     9413.94    171.18 o 
   0   1   2       60.72       67.00      1.32 o 
   1   1   2      851.74      758.89     12.61 o 
   2   1   2      146.20      169.13      6.70 o 
   3   1   2      482.85      516.85     15.43 o 
   4   1   2      472.67      512.94     15.89 o 
   5   1   2      487.74      505.02     19.69 o 
   6   1   2        1.19       -2.08      2.97 o 
   7   1   2      179.53      177.99      8.29 o 
   8   1   2       53.76       51.53      6.44 o 
   9   1   2      183.71      177.59     11.12 o 
  10   1   2       29.10       37.02      4.90 o 
 -11   2   2        1.23       -2.43      3.77 o 
 -10   2   2        3.18        3.46      3.53 o 
  -9   2   2       10.32        6.86      3.52 o 
  -8   2   2       44.48       50.61      6.29 o 
  -7   2   2        6.19        6.34      3.28 o 
  -6   2   2        2.20        4.21      2.64 o 
  -5   2   2        1.27        2.18      2.81 o 
  -4   2   2     1468.95     1411.94     48.13 o 
  -3   2   2      374.06      381.46      7.41 o 
  -2   2   2     4042.70     4238.26     61.80 o 
  -1   2   2     3744.49     3626.76     44.73 o 
   0   2   2     3079.05     2991.13     43.01 o 
   1   2   2       17.27        8.48      0.54 o 
   2   2   2        4.73        5.88      1.43 o 
   3   2   2      956.63      955.27     24.19 o 
   4   2   2       52.81       53.40      2.99 o 
   5   2   2       72.92       74.44      3.93 o 
   6   2   2       23.74       25.86      3.68 o 
   7   2   2       18.63       16.57      3.28 o 
   8   2   2      319.21      321.09     12.85 o 
   9   2   2       37.56       46.30      5.14 o 
  10   2   2        6.37        8.50      3.26 o 
 -11   3   2       17.46       25.32      4.89 o 
 -10   3   2        1.44       -2.01      3.34 o 
  -9   3   2        0.12       -2.89      2.89 o 
  -8   3   2        2.32        4.11      2.83 o 
  -7   3   2      156.22      138.85      6.84 o 
  -6   3   2        0.79        1.53      3.31 o 
  -5   3   2        0.58        0.32      2.13 o 
  -4   3   2      387.81      374.70      8.29 o 
  -3   3   2       89.11      104.39      2.45 o 
  -2   3   2      354.85      335.08      5.38 o 
  -1   3   2      143.19      113.95      1.82 o 
   0   3   2     3610.13     3607.92     47.79 o 
   1   3   2      187.77      158.41      2.92 o 
   2   3   2      201.36      208.75      4.76 o 
   3   3   2       10.75       23.86      1.87 o 
   4   3   2      565.58      601.63     15.71 o 
   5   3   2        0.57        0.10      1.70 o 
   6   3   2       57.11       53.75      3.66 o 
   7   3   2       22.62       23.40      4.34 o 
   8   3   2      357.25      349.03     13.51 o 
   9   3   2       48.32       53.19      5.27 o 
  10   3   2        7.73       10.97      3.88 o 
 -11   4   2        3.71        9.36      7.49 o 
 -10   4   2        4.39       10.08      3.75 o 
  -9   4   2       10.08       13.31      3.53 o 
  -8   4   2       14.60       15.36      2.55 o 
  -7   4   2      284.38      280.63      9.24 o 
  -6   4   2       30.92       26.34      2.46 o 
  -5   4   2       37.04       47.71      2.44 o 
  -4   4   2       11.95        8.48      1.06 o 
  -3   4   2      132.06      159.40      3.87 o 
  -2   4   2      360.22      326.44      5.27 o 
  -1   4   2      738.34      657.10     11.04 o 
   0   4   2       31.19       25.67      0.74 o 
   1   4   2      997.39      986.82     14.83 o 
   2   4   2       69.69       84.72      2.27 o 
   3   4   2      253.57      282.72      8.00 o 
   4   4   2      154.45      167.17      5.80 o 
   5   4   2       26.55       21.86      2.49 o 
   6   4   2       17.57       16.04      2.63 o 
   7   4   2      185.03      192.29      8.63 o 
   8   4   2       10.56        0.68      2.96 o 
   9   4   2       11.91       16.77      4.00 o 
  10   4   2       10.26        6.88      3.83 o 
 -10   5   2        4.41        7.31      3.60 o 
  -9   5   2        1.63        2.74      3.07 o 
  -8   5   2      181.65      171.13      7.07 o 
  -7   5   2       24.10       28.89      2.97 o 
  -6   5   2       45.55       37.50      3.18 o 
  -5   5   2        1.87        2.34      1.34 o 
  -4   5   2       76.81       75.18      2.81 o 
  -3   5   2       18.68       13.90      0.95 o 
  -2   5   2      754.76      690.66     11.13 o 
  -1   5   2      207.81      210.77      3.90 o 
   0   5   2       58.15       61.65      1.47 o 
   1   5   2       80.74       95.22      2.15 o 
   2   5   2       17.91       30.37      1.34 o 
   3   5   2     3256.35     3624.69     83.24 o 
   4   5   2      165.98      164.73      5.76 o 
   5   5   2      353.87      336.69     10.13 o 
   6   5   2        6.18        3.55      2.20 o 
   7   5   2       20.19       21.49      3.01 o 
   8   5   2       95.55       98.71      6.53 o 
   9   5   2        9.66        6.86      3.64 o 
  10   5   2        0.22        0.79      3.56 o 
 -10   6   2        0.76        4.41      4.64 o 
  -9   6   2       16.14       19.74      3.77 o 
  -8   6   2       14.65       12.66      3.16 o 
  -7   6   2      200.33      200.98      6.52 o 
  -6   6   2      143.85      154.37      5.22 o 
  -5   6   2       63.03       48.09      2.51 o 
  -4   6   2       47.34       31.65      1.67 o 
  -3   6   2      546.88      563.22     10.12 o 
  -2   6   2      942.05      915.02     15.49 o 
  -1   6   2      421.18      441.36      7.68 o 
   0   6   2      773.68      753.64     13.41 o 
   1   6   2      206.47      166.15      3.51 o 
   2   6   2     2028.65     2242.58     42.89 o 
   3   6   2      559.99      639.68     14.61 o 
   4   6   2      742.86      813.28     20.56 o 
   5   6   2        3.24        4.04      1.94 o 
   6   6   2      420.99      405.89     12.19 o 
   7   6   2      206.66      211.03      8.02 o 
   8   6   2        1.21       -2.79      2.79 o 
   9   6   2       12.47       10.64      3.62 o 
  10   6   2       15.30       15.14      4.96 o 
 -10   7   2       35.92       34.32      4.73 o 
  -9   7   2       12.40       11.78      3.56 o 
  -8   7   2       24.96       27.78      3.90 o 
  -7   7   2      114.54      110.45      4.46 o 
  -6   7   2      218.80      207.61      6.37 o 
  -5   7   2      244.05      240.78      6.74 o 
  -4   7   2       59.35       50.55      2.15 o 
  -3   7   2       31.10       34.97      2.10 o 
  -2   7   2      889.07      826.81     14.25 o 
  -1   7   2     1200.13     1096.81     19.47 o 
   0   7   2       12.91       10.98      0.84 o 
   1   7   2       10.80       13.14      0.92 o 
   2   7   2     1393.17     1472.41     30.87 o 
   3   7   2       92.52      126.37      3.55 o 
   4   7   2       10.58        9.41      1.16 o 
   5   7   2       11.76        7.18      3.19 o 
   6   7   2      348.88      356.10     11.17 o 
   7   7   2       12.04        9.82      2.67 o 
   8   7   2       59.13       54.89      4.38 o 
   9   7   2        0.01       -2.84      2.84 o 
  10   7   2        6.89        4.76      3.71 o 
 -10   8   2        7.57        8.83      4.46 o 
  -9   8   2        9.31        7.41      3.30 o 
  -8   8   2        0.70        0.32      2.27 o 
  -7   8   2        0.66       -0.19      1.66 o 
  -6   8   2       49.63       52.67      2.84 o 
  -5   8   2       76.26       66.70      2.74 o 
  -4   8   2        2.40        2.65      1.36 o 
  -3   8   2       20.92       32.51      1.64 o 
  -2   8   2      320.20      357.68      7.17 o 
  -1   8   2      216.70      229.27      5.18 o 
   0   8   2       16.97       25.39      1.39 o 
   1   8   2      624.91      687.23     13.87 o 
   2   8   2      428.54      433.16     10.10 o 
   3   8   2       53.04       72.42      3.00 o 
   4   8   2        0.59        0.84      1.59 o 
   5   8   2      280.22      271.37      8.76 o 
   6   8   2       39.00       36.02      3.25 o 
   7   8   2       85.94       96.18      5.35 o 
   8   8   2      171.67      163.09      7.44 o 
   9   8   2        1.38        0.28      3.21 o 
  10   8   2        0.03        2.20      3.43 o 
 -10   9   2        7.76        9.98      3.76 o 
  -9   9   2        0.59        2.99      3.02 o 
  -8   9   2        6.87        4.05      2.88 o 
  -7   9   2       33.67       29.39      3.07 o 
  -6   9   2      399.05      396.73     10.37 o 
  -5   9   2        2.67        2.62      1.61 o 
  -4   9   2        4.42        0.34      1.33 o 
  -3   9   2      367.79      445.16      9.67 o 
  -2   9   2     2561.68     2815.23     63.79 o 
  -1   9   2      433.65      438.24      9.15 o 
   0   9   2       57.04       49.28      2.09 o 
   1   9   2       25.39       39.57      1.68 o 
   2   9   2       23.89       26.10      1.72 o 
   3   9   2        7.43        5.48      1.43 o 
   4   9   2        8.38        6.41      1.62 o 
   5   9   2        3.78        1.37      2.34 o 
   6   9   2       84.59       81.81      4.57 o 
   7   9   2       12.83       13.43      2.87 o 
   8   9   2        0.57       -0.79      2.38 o 
   9   9   2        2.85        1.50      2.82 o 
 -10  10   2       26.57       24.66      4.49 o 
  -9  10   2        3.47        7.93      5.99 o 
  -8  10   2        6.26        6.08      2.57 o 
  -7  10   2       29.16       35.33      3.24 o 
  -6  10   2        0.05        0.48      2.25 o 
  -5  10   2       36.66       40.45      2.71 o 
  -4  10   2      152.72      148.78      4.85 o 
  -3  10   2     1057.34     1084.77     21.65 o 
  -2  10   2      222.68      240.92      5.73 o 
  -1  10   2      203.83      220.69      5.26 o 
   0  10   2       33.86       29.31      1.52 o 
   1  10   2       79.37       69.90      2.39 o 
   2  10   2      173.68      151.77      4.07 o 
   3  10   2       29.86       34.76      2.25 o 
   4  10   2      155.65      152.60      5.14 o 
   5  10   2       22.71       20.75      2.64 o 
   6  10   2       77.81       78.43      4.46 o 
   7  10   2       43.04       49.57      4.00 o 
   8  10   2       29.95       30.05      3.64 o 
   9  10   2        3.67        4.96      4.01 o 
 -10  11   2        0.35        2.51      5.73 o 
  -9  11   2        2.60        1.99      2.70 o 
  -8  11   2      145.61      155.72      6.92 o 
  -7  11   2        0.31        2.10      2.27 o 
  -6  11   2       93.73       86.84      4.53 o 
  -5  11   2        1.77        3.66      1.70 o 
  -4  11   2        1.77        0.25      1.44 o 
  -3  11   2       20.71       24.39      1.93 o 
  -2  11   2      193.07      196.78      5.42 o 
  -1  11   2      676.78      690.56     14.09 o 
   0  11   2      522.45      411.83      8.94 o 
   1  11   2      167.32      155.94      4.63 o 
   2  11   2       31.34       28.19      1.81 o 
   3  11   2       76.28       61.00      2.97 o 
   4  11   2        0.54        4.59      1.72 o 
   5  11   2       72.55       67.56      4.03 o 
   6  11   2       61.60       62.34      4.10 o 
   7  11   2       38.82       38.37      3.69 o 
   8  11   2        2.46       -2.37      2.37 o 
   9  11   2       18.09       11.08      3.23 o 
  -9  12   2       10.11       13.02      3.24 o 
  -8  12   2       81.47       86.63      5.29 o 
  -7  12   2        8.10       16.33      2.81 o 
  -6  12   2       10.09        9.72      2.07 o 
  -5  12   2        7.98        4.21      1.81 o 
  -4  12   2        9.48       13.56      1.82 o 
  -3  12   2        0.50        0.92      1.02 o 
  -2  12   2       63.49       74.50      2.75 o 
  -1  12   2      101.99      111.16      3.45 o 
   0  12   2       10.79       22.01      1.53 o 
   1  12   2       64.40       58.58      2.94 o 
   2  12   2      537.37      522.50     11.34 o 
   3  12   2       71.33       62.75      3.17 o 
   4  12   2      787.70      795.83     18.53 o 
   5  12   2       20.27       21.20      2.43 o 
   6  12   2       22.60       16.76      2.66 o 
   7  12   2        0.53        1.93      2.34 o 
   8  12   2        0.15       -2.54      2.54 o 
   9  12   2        0.16        2.88      2.90 o 
  -9  13   2       40.64       43.54      4.32 o 
  -8  13   2        1.89        6.66      2.76 o 
  -7  13   2       17.93       21.23      3.07 o 
  -6  13   2        3.06        4.15      2.00 o 
  -5  13   2        9.56        6.47      2.59 o 
  -4  13   2       11.99       12.92      2.57 o 
  -3  13   2       65.62       65.69      2.47 o 
  -2  13   2        4.42        2.65      1.19 o 
  -1  13   2      269.84      241.72      6.05 o 
   0  13   2        2.47        1.87      1.18 o 
   1  13   2       12.60       11.55      2.21 o 
   2  13   2        5.08        3.67      1.16 o 
   3  13   2        0.00       -1.54      1.54 o 
   4  13   2      557.67      551.03     14.99 o 
   5  13   2       26.51       25.13      2.70 o 
   6  13   2       36.48       37.98      3.55 o 
   7  13   2        1.45        4.59      2.88 o 
   8  13   2       46.26       52.90      4.50 o 
   9  13   2        0.11       -2.50      2.83 o 
  -9  14   2        0.63       -1.14      2.90 o 
  -8  14   2       10.26        7.78      2.92 o 
  -7  14   2       88.30       88.31      5.16 o 
  -6  14   2       82.93       85.01      4.28 o 
  -5  14   2       60.49       64.73      3.55 o 
  -4  14   2        5.72        7.90      1.35 o 
  -3  14   2        4.51        5.55      1.22 o 
  -2  14   2        5.65        6.16      1.36 o 
  -1  14   2       10.43        9.71      1.42 o 
   0  14   2      200.62      188.00      5.07 o 
   1  14   2      393.58      365.42      9.60 o 
   2  14   2      736.43      697.65     14.83 o 
   3  14   2        0.01       -1.61      1.61 o 
   4  14   2      124.50      120.33      4.82 o 
   5  14   2       26.62       23.34      2.59 o 
   6  14   2        0.52        0.48      2.23 o 
   7  14   2        4.47        4.23      2.68 o 
   8  14   2        4.01       -0.11      2.59 o 
  -9  15   2        0.30        3.92      5.10 o 
  -8  15   2       33.84       27.98      3.69 o 
  -7  15   2       14.79       15.43      4.41 o 
  -6  15   2      256.32      253.79      8.17 o 
  -5  15   2        3.41        1.69      1.86 o 
  -4  15   2       24.47       24.12      2.11 o 
  -3  15   2       24.21       30.59      1.91 o 
  -2  15   2        0.56        0.01      1.26 o 
  -1  15   2        0.75        3.21      1.34 o 
   0  15   2      134.68      123.53      4.01 o 
   1  15   2        0.30        1.00      1.36 o 
   2  15   2       81.10       82.77      3.14 o 
   3  15   2      469.27      459.76     11.84 o 
   4  15   2       57.89       56.54      3.61 o 
   5  15   2        0.98        1.39      1.80 o 
   6  15   2        1.39       -2.34      2.34 o 
   7  15   2       21.01       19.90      3.20 o 
   8  15   2        4.79        5.17      3.02 o 
  -8  16   2       18.87       16.48      4.32 o 
  -7  16   2       49.20       50.61      4.45 o 
  -6  16   2        0.00        1.38      3.26 o 
  -5  16   2       12.58       13.33      2.05 o 
  -4  16   2        0.50       -1.48      1.48 o 
  -3  16   2        3.99        4.64      1.30 o 
  -2  16   2        0.10        1.44      1.40 o 
  -1  16   2      157.68      148.94      4.56 o 
   0  16   2      261.84      243.73      6.41 o 
   1  16   2      207.98      197.60      5.62 o 
   2  16   2      543.70      525.58     11.86 o 
   3  16   2       85.52       84.99      3.99 o 
   4  16   2        3.19        3.40      1.94 o 
   5  16   2        0.03       -0.84      1.88 o 
   6  16   2        1.56        0.85      2.29 o 
   7  16   2        0.75       -0.20      2.74 o 
   8  16   2        3.03        0.13      2.84 o 
  -8  17   2        3.02        3.10      2.99 o 
  -7  17   2        0.30        2.78      2.41 o 
  -6  17   2       28.06       30.45      3.47 o 
  -5  17   2        5.12        6.59      2.10 o 
  -4  17   2      269.32      268.82      7.45 o 
  -3  17   2       33.01       30.55      2.31 o 
  -2  17   2        7.29       10.28      1.66 o 
  -1  17   2        0.08        0.25      1.41 o 
   0  17   2       65.40       63.72      2.92 o 
   1  17   2        9.46        7.90      1.97 o 
   2  17   2        3.04        5.61      1.65 o 
   3  17   2        2.18       -0.74      1.67 o 
   4  17   2       13.47       19.80      2.49 o 
   5  17   2        9.90        9.74      2.47 o 
   6  17   2        0.30       -1.67      2.29 o 
   7  17   2        2.86        3.70      2.67 o 
   8  17   2        0.92       -0.24      3.27 o 
  -8  18   2        7.53        7.63      3.30 o 
  -7  18   2       18.21       16.43      3.94 o 
  -6  18   2        0.59       -0.76      1.80 o 
  -5  18   2       14.59       18.78      2.38 o 
  -4  18   2        7.58        8.50      1.93 o 
  -3  18   2       28.93       23.40      2.19 o 
  -2  18   2       55.79       55.34      3.25 o 
  -1  18   2       31.21       27.84      2.19 o 
   0  18   2      190.38      174.63      5.32 o 
   1  18   2       69.06       75.32      3.34 o 
   2  18   2        2.75        2.49      1.57 o 
   3  18   2       37.77       37.92      3.29 o 
   4  18   2        1.68        2.34      1.97 o 
   5  18   2        9.11       16.06      2.57 o 
   6  18   2        0.12        2.11      2.39 o 
   7  18   2       16.56       19.29      4.63 o 
  -7  19   2       11.40       13.40      3.48 o 
  -6  19   2        3.43        4.39      2.17 o 
  -5  19   2       48.73       42.65      2.99 o 
  -4  19   2       41.93       41.84      2.94 o 
  -3  19   2        1.32        0.30      1.63 o 
  -2  19   2       84.45       72.18      3.37 o 
  -1  19   2       45.96       43.25      2.69 o 
   0  19   2       33.83       28.32      2.94 o 
   1  19   2      190.05      185.05      5.70 o 
   2  19   2        8.72        6.78      1.80 o 
   3  19   2       88.43       80.98      3.77 o 
   4  19   2      105.74      105.88      5.94 o 
   5  19   2        0.11        1.20      2.37 o 
   6  19   2       16.69       21.65      3.07 o 
   7  19   2        3.60        2.93      3.13 o 
  -7  20   2        0.79        1.33      2.35 o 
  -6  20   2        3.59        4.07      2.26 o 
  -5  20   2       21.67       25.72      3.86 o 
  -4  20   2       52.39       54.41      3.24 o 
  -3  20   2        7.01        6.59      1.91 o 
  -2  20   2       28.87       27.10      2.33 o 
  -1  20   2        0.05        1.11      1.62 o 
   0  20   2       27.68       27.38      2.58 o 
   1  20   2        1.40        2.36      1.61 o 
   2  20   2        1.10        1.81      1.57 o 
   3  20   2        0.28        0.29      1.72 o 
   4  20   2        9.57        9.39      2.33 o 
   5  20   2        1.06        3.27      2.28 o 
   6  20   2        5.42        5.52      2.65 o 
  -6  21   2        0.35       -0.76      2.79 o 
  -5  21   2        0.20       -1.88      1.93 o 
  -4  21   2        2.18        4.05      1.93 o 
  -3  21   2        0.12       -1.09      1.69 o 
  -2  21   2        1.30        1.83      1.82 o 
  -1  21   2       21.25       23.31      2.29 o 
   0  21   2        1.97        2.64      1.61 o 
   1  21   2        0.01       -0.08      2.42 o 
   2  21   2       11.74        8.34      1.91 o 
   3  21   2        3.31        7.97      2.76 o 
   4  21   2        0.37       -1.26      1.84 o 
   5  21   2        0.21       -1.13      2.41 o 
   6  21   2       33.60       45.88      4.06 o 
  -6  22   2        0.05       -0.61      2.16 o 
  -5  22   2        0.26        1.22      2.13 o 
  -4  22   2        6.01        9.43      2.28 o 
  -3  22   2       13.52       15.60      2.30 o 
  -2  22   2        0.01       -1.53      1.53 o 
  -1  22   2        7.24       12.29      2.05 o 
   0  22   2        4.18        7.13      1.88 o 
   1  22   2        5.03        6.06      2.35 o 
   2  22   2        7.70       12.91      2.19 o 
   3  22   2       12.46       14.43      2.42 o 
   4  22   2       33.83       38.07      3.76 o 
   5  22   2        5.71        2.11      2.32 o 
  -5  23   2        5.02        2.55      2.27 o 
  -4  23   2        5.35        3.27      2.10 o 
  -3  23   2        5.83        4.23      2.06 o 
  -2  23   2       10.94       13.24      2.17 o 
  -1  23   2        3.45        4.64      1.91 o 
   0  23   2        0.08        0.78      1.79 o 
   1  23   2        2.62        0.98      2.11 o 
   2  23   2       26.89       36.45      3.67 o 
   3  23   2        4.90        4.92      2.16 o 
   4  23   2       25.71       30.33      3.07 o 
   5  23   2        0.39        0.61      2.29 o 
  -4  24   2        2.48        3.42      2.28 o 
  -3  24   2        0.59        4.16      2.05 o 
  -2  24   2        0.00       -0.28      1.89 o 
  -1  24   2       10.66        9.25      2.20 o 
   0  24   2        8.00        7.00      2.12 o 
   1  24   2        0.51       -1.51      1.91 o 
   2  24   2       16.80       17.03      2.46 o 
   3  24   2        0.81       -1.95      1.95 o 
   4  24   2        0.99       -2.14      2.14 o 
  -3  25   2       16.09       15.92      2.65 o 
  -2  25   2        0.95       -1.32      2.02 o 
  -1  25   2        0.79        0.80      1.93 o 
   0  25   2        3.13        3.00      2.11 o 
   1  25   2        5.41        9.17      2.35 o 
   2  25   2       11.39       15.25      2.59 o 
   3  25   2        5.34        8.51      2.49 o 
  -2  26   2       18.85       22.70      2.85 o 
  -1  26   2        5.08        6.32      2.34 o 
   0  26   2        1.93        5.66      2.37 o 
   1  26   2        5.20        8.46      2.38 o 
 -11   1   3        0.00       -4.53      6.23 o 
 -10   1   3        0.00       -0.71      3.80 o 
  -9   1   3       50.30       43.99      4.56 o 
  -8   1   3        1.80        2.65      3.31 o 
  -7   1   3       13.26       13.58      3.53 o 
  -6   1   3        1.35        0.16      2.64 o 
  -5   1   3      566.49      598.45     18.42 o 
  -4   1   3       11.60       13.59      1.83 o 
  -3   1   3      350.21      374.87      7.42 o 
  -2   1   3     2010.91     2078.92     34.81 o 
  -1   1   3      222.62      247.84      3.82 o 
   0   1   3      106.06      105.41      2.29 o 
   1   1   3      794.64      766.25     18.96 o 
   2   1   3      337.18      346.58     10.24 o 
   3   1   3     1530.16     1646.46     38.75 o 
   4   1   3        7.44        1.97      1.58 o 
   5   1   3        0.96        0.36      2.03 o 
   6   1   3        3.71        0.41      2.67 o 
   7   1   3       85.42       85.18      5.69 o 
   8   1   3       49.83       49.34      6.15 o 
   9   1   3        5.95        4.49      4.13 o 
  10   1   3        2.82        5.38      3.34 o 
 -11   2   3        0.29       -5.61      5.92 o 
 -10   2   3       21.94       25.80      4.31 o 
  -9   2   3       11.20        8.82      2.71 o 
  -8   2   3       17.76       15.31      2.63 o 
  -7   2   3        4.23        1.37      2.15 o 
  -6   2   3        4.64        5.69      2.15 o 
  -5   2   3        1.26        0.90      1.78 o 
  -4   2   3     2308.30     2326.74     55.34 o 
  -3   2   3      213.32      264.69      5.84 o 
  -2   2   3     4327.21     4367.68     65.67 o 
  -1   2   3      668.50      695.93      9.15 o 
   0   2   3       26.28       22.88      0.61 o 
   1   2   3        9.84        5.27      0.60 o 
   2   2   3      172.69      195.10      5.46 o 
   3   2   3      161.82      181.32      5.71 o 
   4   2   3      415.55      429.30     11.82 o 
   5   2   3        1.73        2.47      1.82 o 
   6   2   3      168.06      165.90      7.62 o 
   7   2   3      349.29      348.66     13.04 o 
   8   2   3       38.18       44.33      4.72 o 
   9   2   3        2.01        4.86      2.98 o 
  10   2   3        0.39        0.66      3.14 o 
 -11   3   3        3.96        9.04      6.86 o 
 -10   3   3        4.31        4.05      3.41 o 
  -9   3   3       77.76       79.09      4.89 o 
  -8   3   3        3.58        2.82      2.56 o 
  -7   3   3       21.54       20.60      2.53 o 
  -6   3   3       48.89       49.93      3.14 o 
  -5   3   3       15.35       14.71      1.92 o 
  -4   3   3     2345.92     2419.01     50.83 o 
  -3   3   3        0.91        0.23      0.59 o 
  -2   3   3      772.81      901.50     13.07 o 
  -1   3   3      371.35      360.57      5.35 o 
   0   3   3      179.48      145.48      2.39 o 
   1   3   3      255.37      262.11      4.86 o 
   2   3   3       17.77       16.90      1.25 o 
   3   3   3      556.64      644.23     18.45 o 
   4   3   3      178.00      196.93      6.62 o 
   5   3   3      145.51      135.42      6.03 o 
   6   3   3      827.20      780.80     20.89 o 
   7   3   3       97.02      106.96      6.36 o 
   8   3   3       25.44       25.75      4.14 o 
   9   3   3       17.11       22.66      4.14 o 
  10   3   3        0.01       -1.53      2.94 o 
 -11   4   3       12.62        7.79      6.86 o 
 -10   4   3        0.43        4.47      3.35 o 
  -9   4   3       21.01       24.06      3.88 o 
  -8   4   3        3.21        6.02      2.30 o 
  -7   4   3       27.75       33.46      2.93 o 
  -6   4   3       22.14       23.71      2.43 o 
  -5   4   3       92.43       87.21      3.81 o 
  -4   4   3       23.28       20.57      1.30 o 
  -3   4   3       66.97       76.16      1.77 o 
  -2   4   3      443.46      429.99      6.81 o 
  -1   4   3      917.77      901.08     13.56 o 
   0   4   3      257.22      277.06      4.50 o 
   1   4   3     1357.82     1459.81     24.08 o 
   2   4   3       39.93       56.02      1.87 o 
   3   4   3     1981.53     1969.70     52.62 o 
   4   4   3      250.85      258.90      7.97 o 
   5   4   3       38.42       39.43      3.06 o 
   6   4   3       67.59       61.52      6.03 o 
   7   4   3        1.71        1.82      2.76 o 
   8   4   3       76.01       71.10      5.63 o 
   9   4   3        3.80       -2.16      3.05 o 
  10   4   3        5.32        5.32      3.72 o 
 -10   5   3        5.08       -1.96      3.77 o 
  -9   5   3       12.41       10.49      3.39 o 
  -8   5   3        6.50        7.05      2.22 o 
  -7   5   3       56.05       56.61      3.60 o 
  -6   5   3      177.51      168.32      6.11 o 
  -5   5   3        4.79        3.32      1.28 o 
  -4   5   3      658.85      712.44     16.99 o 
  -3   5   3      102.89      129.49      2.62 o 
  -2   5   3      322.60      338.03      5.76 o 
  -1   5   3      277.52      322.52      5.44 o 
   0   5   3     3805.32     3702.08     68.86 o 
   1   5   3     1743.88     1877.05     29.39 o 
   2   5   3        1.11        1.05      0.79 o 
   3   5   3      153.29      165.95      4.84 o 
   4   5   3        7.49        3.16      1.61 o 
   5   5   3       24.20       20.45      2.47 o 
   6   5   3       28.21       25.59      2.92 o 
   7   5   3       40.37       38.08      4.95 o 
   8   5   3      121.48      144.56      7.91 o 
   9   5   3        0.29       -3.00      3.00 o 
  10   5   3        0.70        0.90      3.66 o 
 -10   6   3        1.13        1.07      3.39 o 
  -9   6   3        1.57        3.91      3.10 o 
  -8   6   3        2.81        2.38      2.01 o 
  -7   6   3       44.12       48.53      3.34 o 
  -6   6   3       25.74       29.84      2.29 o 
  -5   6   3       26.89       21.88      1.86 o 
  -4   6   3      264.94      268.82      5.82 o 
  -3   6   3       58.82       62.23      1.92 o 
  -2   6   3      563.44      552.86      9.10 o 
  -1   6   3       81.38       71.11      1.77 o 
   0   6   3     1239.39     1195.05     19.79 o 
   1   6   3     2014.84     2164.52     33.78 o 
   2   6   3       53.41       60.69      2.14 o 
   3   6   3      224.09      211.47      9.53 o 
   4   6   3      110.01      117.97      4.07 o 
   5   6   3       80.63       87.26      5.67 o 
   6   6   3       64.76       59.53      4.28 o 
   7   6   3       48.31       49.94      3.97 o 
   8   6   3       42.48       32.60      4.27 o 
   9   6   3        3.30        5.17      3.28 o 
 -10   7   3        0.34       -0.43      3.21 o 
  -9   7   3        1.28       -1.97      2.79 o 
  -8   7   3        4.82        9.74      2.99 o 
  -7   7   3       56.02       54.13      3.12 o 
  -6   7   3       23.05       24.49      2.08 o 
  -5   7   3        0.16        1.51      1.57 o 
  -4   7   3        0.20        3.46      1.12 o 
  -3   7   3      247.84      268.22      5.62 o 
  -2   7   3      127.54      116.60      2.95 o 
  -1   7   3      107.30      103.21      2.40 o 
   0   7   3        0.00        2.46      0.64 o 
   1   7   3        0.94        2.76      0.75 o 
   2   7   3       50.68       38.38      1.70 o 
   3   7   3       41.62       53.87      2.69 o 
   4   7   3       50.76       42.75      2.80 o 
   5   7   3       48.14       46.77      2.60 o 
   6   7   3       96.06       95.90      4.89 o 
   7   7   3       16.71       17.24      2.90 o 
   8   7   3        1.49       -1.80      2.40 o 
   9   7   3        0.64        2.67      3.32 o 
 -10   8   3        0.18       -2.42      3.35 o 
  -9   8   3        0.88       -1.95      2.83 o 
  -8   8   3       10.35        4.78      3.06 o 
  -7   8   3      328.90      326.12      9.17 o 
  -6   8   3      108.15      113.65      4.32 o 
  -5   8   3       13.84       12.54      1.54 o 
  -4   8   3     1203.09     1211.68     26.04 o 
  -3   8   3       52.79       45.75      1.65 o 
  -2   8   3     1089.12     1155.00     24.88 o 
  -1   8   3       87.40       85.90      2.34 o 
   0   8   3     1904.21     2002.38     38.38 o 
   1   8   3     1539.29     1623.66     34.15 o 
   2   8   3        0.29       -0.71      0.99 o 
   3   8   3       61.03       48.11      2.07 o 
   4   8   3      108.43      112.89      4.80 o 
   5   8   3      120.86      119.54      4.32 o 
   6   8   3      181.17      169.31      6.82 o 
   7   8   3      255.78      226.25     11.98 o 
   8   8   3      100.07       97.37      5.60 o 
   9   8   3       18.83       17.39      3.84 o 
 -10   9   3       41.40       48.57      5.26 o 
  -9   9   3        2.50        4.07      3.20 o 
  -8   9   3        2.83        5.19      2.31 o 
  -7   9   3        4.58        3.62      2.52 o 
  -6   9   3       62.88       63.54      3.12 o 
  -5   9   3       97.69      106.37      5.30 o 
  -4   9   3      206.08      213.20      6.28 o 
  -3   9   3      675.86      625.21     12.07 o 
  -2   9   3      144.89      138.71      3.44 o 
  -1   9   3        1.88        0.71      0.79 o 
   0   9   3      123.60      110.43      4.42 o 
   1   9   3       17.12       26.10      1.47 o 
   2   9   3       25.86       30.21      1.89 o 
   3   9   3        0.58        0.98      2.26 o 
   4   9   3      183.55      186.90      6.56 o 
   5   9   3      246.29      255.97      8.64 o 
   6   9   3        2.43        3.81      2.29 o 
   7   9   3       19.05       20.74      3.01 o 
   8   9   3       10.74        7.69      2.87 o 
   9   9   3        8.59        7.64      3.20 o 
 -10  10   3        0.06        4.52      4.70 o 
  -9  10   3       57.05       60.74      7.92 o 
  -8  10   3        2.03        3.73      2.34 o 
  -7  10   3        4.17        1.81      2.08 o 
  -6  10   3       74.66       70.18      3.93 o 
  -5  10   3      324.43      306.77      8.75 o 
  -4  10   3       25.27       31.25      1.84 o 
  -3  10   3        1.38        2.69      1.01 o 
  -2  10   3      218.17      238.91      5.33 o 
  -1  10   3      765.51      822.31     16.32 o 
   0  10   3        5.30       14.89      1.20 o 
   1  10   3      344.46      417.59      9.07 o 
   2  10   3      137.91      127.62      5.37 o 
   3  10   3      468.83      506.00     13.29 o 
   4  10   3      412.46      396.78     11.61 o 
   5  10   3      153.14      163.83      6.48 o 
   6  10   3      303.95      281.61      9.61 o 
   7  10   3      107.43       95.81      5.85 o 
   8  10   3        6.11       12.50      3.01 o 
   9  10   3        0.30        2.22      2.90 o 
 -10  11   3       39.17       48.88      6.92 o 
  -9  11   3       14.08        6.76      3.52 o 
  -8  11   3        3.38        1.74      2.36 o 
  -7  11   3       49.25       57.83      3.94 o 
  -6  11   3       19.80       28.76      2.56 o 
  -5  11   3       33.60       36.14      2.59 o 
  -4  11   3       11.68       15.31      1.44 o 
  -3  11   3       47.67       50.56      2.80 o 
  -2  11   3      227.50      235.10      5.73 o 
  -1  11   3       54.75       58.63      2.25 o 
   0  11   3      118.29      108.23      3.57 o 
   1  11   3        0.01       -0.92      0.92 o 
   2  11   3       38.40       45.02      2.39 o 
   3  11   3       28.74       22.24      2.11 o 
   4  11   3      115.73      110.93      4.49 o 
   5  11   3       27.55       21.46      3.46 o 
   6  11   3       47.68       45.62      3.75 o 
   7  11   3        8.25        4.90      2.47 o 
   8  11   3        0.47       -2.23      2.53 o 
   9  11   3       10.61       12.13      3.79 o 
  -9  12   3       14.66       22.81     10.30 o 
  -8  12   3       93.35       94.91      5.35 o 
  -7  12   3       11.28        8.52      2.42 o 
  -6  12   3        2.19        5.83      1.98 o 
  -5  12   3       88.46       91.47      3.96 o 
  -4  12   3        3.97        3.99      1.18 o 
  -3  12   3       14.09       14.42      1.36 o 
  -2  12   3       53.01       47.10      2.20 o 
  -1  12   3      261.55      289.84      8.19 o 
   0  12   3      103.93       93.76      3.72 o 
   1  12   3       25.23       24.16      1.62 o 
   2  12   3      280.69      274.64      8.22 o 
   3  12   3      143.71      138.46      4.84 o 
   4  12   3      248.28      241.47      9.57 o 
   5  12   3      252.05      238.57      8.40 o 
   6  12   3      164.48      163.19      9.95 o 
   7  12   3        4.21        5.20      4.00 o 
   8  12   3        0.59       -2.25      2.61 o 
   9  12   3        6.44        7.40      3.29 o 
  -9  13   3       52.02       47.52      8.26 o 
  -8  13   3       65.73       69.05      4.76 o 
  -7  13   3       18.22       16.00      3.06 o 
  -6  13   3       56.02       58.24      5.06 o 
  -5  13   3        0.44       -0.68      1.71 o 
  -4  13   3       58.89       67.54      2.95 o 
  -3  13   3       32.92       27.31      1.73 o 
  -2  13   3      278.65      304.56      7.27 o 
  -1  13   3        0.16       -0.19      1.10 o 
   0  13   3       29.46       27.51      1.74 o 
   1  13   3      114.85      110.38      3.58 o 
   2  13   3     1078.89     1029.43     21.02 o 
   3  13   3      543.45      506.13     12.49 o 
   4  13   3      286.64      276.46      8.06 o 
   5  13   3        8.13        6.93      2.27 o 
   6  13   3        1.10        0.46      2.20 o 
   7  13   3        2.44        2.34      2.54 o 
   8  13   3        1.47       -0.19      2.71 o 
  -9  14   3       60.41       68.81      6.01 o 
  -8  14   3       57.45       63.99      4.69 o 
  -7  14   3        0.24        2.34      2.33 o 
  -6  14   3       25.34       30.17      2.77 o 
  -5  14   3       46.90       48.15      2.78 o 
  -4  14   3      125.30      122.75      3.80 o 
  -3  14   3        2.36        2.24      1.17 o 
  -2  14   3      585.83      563.17     12.22 o 
  -1  14   3      130.17      124.30      4.46 o 
   0  14   3      312.54      305.60      7.31 o 
   1  14   3      221.53      232.84      6.07 o 
   2  14   3      320.27      318.33      7.81 o 
   3  14   3     1072.11     1044.20     23.52 o 
   4  14   3       87.34       69.60      3.64 o 
   5  14   3       74.37       68.37      4.28 o 
   6  14   3       33.82       38.12      3.63 o 
   7  14   3        0.85        1.53      3.06 o 
   8  14   3        5.48        3.32      2.96 o 
  -9  15   3       11.59       18.26      5.59 o 
  -8  15   3        1.40        4.43      3.98 o 
  -7  15   3      140.28      145.15      6.67 o 
  -6  15   3       23.96       26.61      3.17 o 
  -5  15   3       34.01       30.93      2.46 o 
  -4  15   3       83.10       88.15      4.58 o 
  -3  15   3       51.63       53.43      2.43 o 
  -2  15   3       48.19       41.73      2.37 o 
  -1  15   3       68.88       65.16      2.84 o 
   0  15   3      120.38      122.58      4.01 o 
   1  15   3     1243.17     1208.43     22.76 o 
   2  15   3       14.54        7.41      1.46 o 
   3  15   3        0.68        0.63      1.71 o 
   4  15   3        4.79        9.20      2.04 o 
   5  15   3       61.83       58.88      3.66 o 
   6  15   3        0.20       -0.37      2.25 o 
   7  15   3        4.37        4.78      2.80 o 
   8  15   3        8.17        5.21      4.00 o 
  -8  16   3       29.07       32.79      4.59 o 
  -7  16   3      106.81      111.18      6.08 o 
  -6  16   3       43.46       42.21      2.97 o 
  -5  16   3        9.32        8.72      1.88 o 
  -4  16   3       10.34       14.76      2.11 o 
  -3  16   3       15.32       16.46      1.68 o 
  -2  16   3      121.08      126.33      4.23 o 
  -1  16   3      285.36      292.58      7.35 o 
   0  16   3      203.80      190.23      5.72 o 
   1  16   3      524.34      471.97     10.02 o 
   2  16   3       85.42       79.67      3.56 o 
   3  16   3       14.89       15.05      3.02 o 
   4  16   3       14.46       10.35      2.17 o 
   5  16   3       33.62       32.05      2.92 o 
   6  16   3       10.05       12.62      2.76 o 
   7  16   3       28.15       33.78      5.08 o 
   8  16   3       15.86       21.90      5.37 o 
  -8  17   3        2.28        6.91      3.79 o 
  -7  17   3        0.00        0.98      2.11 o 
  -6  17   3       90.92       85.02      4.46 o 
  -5  17   3      122.15      123.33      5.44 o 
  -4  17   3      101.49      106.23      4.21 o 
  -3  17   3       44.87       50.15      2.79 o 
  -2  17   3       37.65       37.77      2.43 o 
  -1  17   3      367.02      345.60      9.38 o 
   0  17   3      242.54      229.99      6.30 o 
   1  17   3       16.85       12.25      1.55 o 
   2  17   3       25.75       22.58      2.36 o 
   3  17   3       67.27       72.39      3.84 o 
   4  17   3       45.07       50.90      3.47 o 
   5  17   3        5.92        3.90      2.70 o 
   6  17   3        4.29        2.17      2.51 o 
   7  17   3        0.16       -2.32      2.68 o 
  -8  18   3        1.94       -1.19      3.01 o 
  -7  18   3       85.61       96.38      5.37 o 
  -6  18   3       40.47       36.66      3.01 o 
  -5  18   3       26.72       23.22      2.51 o 
  -4  18   3        8.32        4.88      1.76 o 
  -3  18   3        6.18        2.76      1.60 o 
  -2  18   3       24.87       20.81      2.18 o 
  -1  18   3        7.78        9.92      1.71 o 
   0  18   3       29.01       30.89      2.28 o 
   1  18   3      202.26      203.66      6.13 o 
   2  18   3       12.54       13.27      1.93 o 
   3  18   3       29.92       31.31      2.80 o 
   4  18   3        0.55        2.48      1.99 o 
   5  18   3        0.31       -2.07      2.07 o 
   6  18   3        3.13        6.29      2.88 o 
   7  18   3        7.50        3.22      4.72 o 
  -7  19   3        7.51        5.24      2.69 o 
  -6  19   3       30.31       28.32      3.64 o 
  -5  19   3       74.01       72.85      3.77 o 
  -4  19   3        1.47        1.85      1.76 o 
  -3  19   3       87.51       88.34      3.79 o 
  -2  19   3        0.29        0.42      1.56 o 
  -1  19   3       83.44       83.41      4.09 o 
   0  19   3      257.64      235.35      6.68 o 
   1  19   3       85.88       81.61      3.62 o 
   2  19   3        0.01       -1.49      1.56 o 
   3  19   3        4.66        9.15      2.14 o 
   4  19   3       11.88        8.38      2.31 o 
   5  19   3       15.47       22.05      3.03 o 
   6  19   3       16.63       17.76      3.35 o 
  -7  20   3        0.90       -1.61      2.72 o 
  -6  20   3       16.82       15.19      2.84 o 
  -5  20   3        2.68        1.84      1.95 o 
  -4  20   3        0.10        1.19      1.82 o 
  -3  20   3        3.87        1.57      1.70 o 
  -2  20   3       13.58       12.44      1.94 o 
  -1  20   3       57.03       50.68      3.40 o 
   0  20   3        0.03       -1.54      1.54 o 
   1  20   3       17.60       21.58      2.28 o 
   2  20   3        0.07       -1.07      1.58 o 
   3  20   3      134.13      149.19      6.67 o 
   4  20   3        5.82       12.04      2.50 o 
   5  20   3       13.09       13.55      3.10 o 
   6  20   3        3.27        7.11      4.09 o 
  -6  21   3       16.05       14.36      3.37 o 
  -5  21   3        9.89        6.96      2.21 o 
  -4  21   3       17.87       16.70      3.21 o 
  -3  21   3       24.60       24.46      2.41 o 
  -2  21   3       28.38       22.99      2.43 o 
  -1  21   3        7.47        7.19      1.84 o 
   0  21   3       16.36       14.00      2.05 o 
   1  21   3       23.85       20.65      2.28 o 
   2  21   3        9.94        9.47      2.08 o 
   3  21   3        1.80        1.92      1.89 o 
   4  21   3        1.07        1.58      2.22 o 
   5  21   3       31.81       25.78      3.37 o 
  -6  22   3        0.05       -0.80      2.64 o 
  -5  22   3        1.76       -0.97      2.10 o 
  -4  22   3        0.89        2.04      2.01 o 
  -3  22   3       13.31       13.41      2.19 o 
  -2  22   3        1.76        4.29      1.88 o 
  -1  22   3       11.34       12.14      2.05 o 
   0  22   3       28.28       27.67      2.56 o 
   1  22   3       11.90       13.60      2.32 o 
   2  22   3       13.88       18.08      2.34 o 
   3  22   3        0.30        1.12      1.90 o 
   4  22   3       45.46       50.43      3.59 o 
   5  22   3       19.73       23.67      4.74 o 
  -5  23   3        0.92       -1.04      2.32 o 
  -4  23   3        7.63       13.55      2.53 o 
  -3  23   3       38.16       38.99      3.06 o 
  -2  23   3        9.30        9.67      2.58 o 
  -1  23   3        0.01       -1.12      1.72 o 
   0  23   3       19.10       16.55      2.33 o 
   1  23   3        6.11        5.60      2.28 o 
   2  23   3        6.34        5.79      2.11 o 
   3  23   3       54.17       64.35      3.86 o 
   4  23   3        1.05        4.67      3.02 o 
  -4  24   3       11.83       15.11      2.87 o 
  -3  24   3        2.37        1.82      2.06 o 
  -2  24   3       13.83       12.95      2.42 o 
  -1  24   3        8.95       11.28      2.30 o 
   0  24   3        1.89        0.25      1.95 o 
   1  24   3        2.69       -0.88      1.94 o 
   2  24   3       32.82       30.71      2.92 o 
   3  24   3       28.61       42.15      4.23 o 
  -3  25   3       10.23       16.86      2.86 o 
  -2  25   3        1.93       -0.28      2.11 o 
  -1  25   3       14.13       12.21      2.39 o 
   0  25   3        0.04        1.73      2.06 o 
   1  25   3        2.99        7.08      2.26 o 
   2  25   3        4.19        3.00      2.17 o 
   0  26   3        4.32        6.23      5.30 o 
 -11   0   4        0.17       -6.23      6.23 o 
 -10   0   4        6.92       -3.43      5.30 o 
  -9   0   4        3.32       -2.45      3.28 o 
  -8   0   4       30.77       22.35      4.07 o 
  -7   0   4       10.99       14.44      4.83 o 
  -6   0   4      188.68      171.60      9.04 o 
  -5   0   4     1690.57     1777.05     50.03 o 
  -4   0   4     1714.78     1793.56     42.81 o 
  -3   0   4      962.62      947.85     24.54 o 
  -2   0   4       71.47       77.61      3.27 o 
  -1   0   4      967.10     1017.61     28.70 o 
   0   0   4      353.92      369.40     11.70 o 
   1   0   4      754.65      799.54     48.40 o 
   2   0   4        0.15       -1.64      1.64 o 
   3   0   4      102.58      118.70      5.11 o 
   4   0   4        1.29        0.31      3.12 o 
   5   0   4      352.70      353.63     14.78 o 
   6   0   4      280.37      325.42     14.78 o 
   7   0   4       99.92      110.23      8.26 o 
   8   0   4      191.01      176.72     10.81 o 
   9   0   4       25.58       36.39      5.73 o 
 -11   1   4       14.33        9.12      5.28 o 
 -10   1   4        4.00       -2.18      5.61 o 
  -9   1   4       23.00       23.08      2.96 o 
  -8   1   4        3.93        3.48      2.51 o 
  -7   1   4       21.70       18.05      4.33 o 
  -6   1   4       10.50       12.15      3.10 o 
  -5   1   4     1332.70     1319.21     29.32 o 
  -4   1   4    14184.72    14816.84    259.47 o 
  -3   1   4      328.89      341.89      6.82 o 
  -2   1   4       95.13       95.45      2.04 o 
  -1   1   4      547.05      497.84      8.39 o 
   0   1   4      472.27      446.04      7.86 o 
   1   1   4      524.39      580.61     14.56 o 
   2   1   4     1239.32     1225.63     31.08 o 
   3   1   4     1032.43     1088.77     31.40 o 
   4   1   4       11.72       11.80      1.90 o 
   5   1   4      193.83      180.63      7.62 o 
   6   1   4      896.18      920.25     27.55 o 
   7   1   4      145.89      144.71      6.38 o 
   8   1   4        2.77       -1.55      2.46 o 
   9   1   4        0.55        0.24      2.83 o 
 -11   2   4        2.45       -0.62      6.23 o 
 -10   2   4        5.98       -0.62      5.61 o 
  -9   2   4        6.62        8.24      2.52 o 
  -8   2   4        0.29       -1.24      2.00 o 
  -7   2   4       54.69       53.13      3.73 o 
  -6   2   4       72.53       65.67      4.20 o 
  -5   2   4       45.57       45.58      2.79 o 
  -4   2   4       86.20       98.83      5.88 o 
  -3   2   4      432.96      495.69      8.48 o 
  -2   2   4      681.58      655.95     10.75 o 
  -1   2   4      293.45      293.25      4.73 o 
   0   2   4      132.30      124.84      2.13 o 
   1   2   4      136.61      124.29      3.06 o 
   2   2   4      781.64      868.46     20.60 o 
   3   2   4       13.28        9.67      1.63 o 
   4   2   4        3.48        4.49      1.69 o 
   5   2   4      203.38      209.95      7.34 o 
   6   2   4        4.49       -2.55      2.55 o 
   7   2   4      363.59      374.47     13.75 o 
   8   2   4       10.67        8.82      4.72 o 
   9   2   4        8.59        9.67      3.23 o 
 -11   3   4        0.10       10.29      6.86 o 
 -10   3   4       21.58       25.25      7.48 o 
  -9   3   4        0.18        1.19      3.01 o 
  -8   3   4        3.97        0.53      2.59 o 
  -7   3   4       13.43       13.72      2.44 o 
  -6   3   4      116.59      112.56      4.82 o 
  -5   3   4        0.91        1.45      2.23 o 
  -4   3   4       40.21       40.58      3.07 o 
  -3   3   4      628.73      715.68     11.91 o 
  -2   3   4       49.46       54.17      1.42 o 
  -1   3   4       12.63       12.79      0.50 o 
   0   3   4      116.64      114.19      2.16 o 
   1   3   4     2044.19     2258.44     40.02 o 
   2   3   4      112.32      107.66      3.07 o 
   3   3   4      143.51      156.94      5.24 o 
   4   3   4        2.84        1.04      1.63 o 
   5   3   4      543.79      512.91     14.32 o 
   6   3   4      588.97      567.06     16.09 o 
   7   3   4        0.00        0.53      2.65 o 
   8   3   4        8.02        4.13      3.12 o 
   9   3   4        0.21        6.29      4.20 o 
 -10   4   4        7.30       -2.49      5.30 o 
  -9   4   4       23.80       17.39      4.13 o 
  -8   4   4        4.79        0.94      3.24 o 
  -7   4   4       13.51       12.58      2.32 o 
  -6   4   4      130.50      122.54      5.11 o 
  -5   4   4      255.50      262.50      6.99 o 
  -4   4   4        0.05       -0.10      1.03 o 
  -3   4   4       40.06       35.82      1.12 o 
  -2   4   4       80.67       90.15      1.84 o 
  -1   4   4        0.77        0.55      0.32 o 
   0   4   4      162.78      161.92      3.22 o 
   1   4   4     1608.35     1740.71     30.73 o 
   2   4   4       24.13       33.73      1.52 o 
   3   4   4      108.10      102.99      3.57 o 
   4   4   4      102.17      105.56      4.47 o 
   5   4   4       14.55       13.76      2.40 o 
   6   4   4      411.96      405.95     12.43 o 
   7   4   4        0.00       -2.45      2.45 o 
   8   4   4       11.64       14.31      3.48 o 
   9   4   4        0.85       -1.40      5.61 o 
 -10   5   4       12.15        4.99      6.23 o 
  -9   5   4       52.12       49.28      4.79 o 
  -8   5   4        5.79        5.69      3.37 o 
  -7   5   4        8.05        6.98      2.07 o 
  -6   5   4       66.56       56.23      3.41 o 
  -5   5   4        8.16       14.38      1.92 o 
  -4   5   4      502.35      445.15     12.41 o 
  -3   5   4        2.66        5.78      0.79 o 
  -2   5   4        3.67        5.17      0.52 o 
  -1   5   4      183.30      195.65      3.61 o 
   0   5   4     1225.77     1365.70     21.48 o 
   1   5   4      974.68     1067.72     17.91 o 
   2   5   4     2877.24     3117.63     54.69 o 
   3   5   4       33.65       43.90      2.28 o 
   4   5   4       67.04       53.67      3.20 o 
   5   5   4       43.34       38.66      3.15 o 
   6   5   4      136.55      126.08      5.92 o 
   7   5   4        7.82        4.47      2.38 o 
   8   5   4        3.77        1.36      3.03 o 
   9   5   4        0.07       -2.08      3.95 o 
 -10   6   4        9.79       10.91      6.23 o 
  -9   6   4       59.98       48.40      4.72 o 
  -8   6   4        5.43        4.86      2.16 o 
  -7   6   4        0.93        0.35      1.86 o 
  -6   6   4       66.33       70.20      3.75 o 
  -5   6   4        3.38        4.80      1.46 o 
  -4   6   4       29.27       39.08      2.44 o 
  -3   6   4       49.57       62.65      1.74 o 
  -2   6   4       21.04       10.43      0.70 o 
  -1   6   4       11.41       13.61      0.89 o 
   0   6   4       65.58       53.63      1.53 o 
   1   6   4     1668.47     2031.12     31.87 o 
   2   6   4        0.90       -0.06      1.13 o 
   3   6   4       53.54       58.46      2.63 o 
   4   6   4      135.26      128.34      4.43 o 
   5   6   4       22.15       27.07      3.53 o 
   6   6   4        5.63        1.52      2.12 o 
   7   6   4       15.94       12.66      2.88 o 
   8   6   4        0.10        1.41      2.81 o 
   9   6   4        6.86        7.34      4.57 o 
 -10   7   4       17.73       19.64      6.86 o 
  -9   7   4        5.48        7.34      3.38 o 
  -8   7   4       24.28       33.16      3.83 o 
  -7   7   4        9.10       10.76      2.23 o 
  -6   7   4       92.33      103.28      4.02 o 
  -5   7   4      428.34      450.80     11.01 o 
  -4   7   4      213.48      175.79      3.94 o 
  -3   7   4       57.35       65.92      2.07 o 
  -2   7   4      170.42      175.59      3.57 o 
  -1   7   4        4.33        4.51      0.71 o 
   0   7   4      782.75      788.06     13.48 o 
   1   7   4       34.06       43.67      1.58 o 
   2   7   4       18.59       12.49      1.25 o 
   3   7   4      568.49      601.09     14.14 o 
   4   7   4      495.22      462.04     11.90 o 
   5   7   4      155.62      151.34      5.90 o 
   6   7   4      348.98      310.76     10.73 o 
   7   7   4       85.38       80.39      4.83 o 
   8   7   4        0.30        0.30      2.83 o 
   9   7   4        5.15        2.18      4.34 o 
 -10   8   4        0.55        9.04      6.55 o 
  -9   8   4       28.85       36.21      5.35 o 
  -8   8   4       45.15       45.39      4.37 o 
  -7   8   4       45.46       41.39      2.75 o 
  -6   8   4       17.00       14.99      1.88 o 
  -5   8   4       70.97       74.23      3.49 o 
  -4   8   4        2.33        3.18      0.96 o 
  -3   8   4       44.49       38.87      1.65 o 
  -2   8   4        5.24        9.32      0.87 o 
  -1   8   4      162.90      154.21      3.16 o 
   0   8   4      149.99      167.28      3.56 o 
   1   8   4       78.36      100.53      3.00 o 
   2   8   4       59.07       67.38      2.78 o 
   3   8   4      115.29      108.28      3.77 o 
   4   8   4       10.12       11.05      1.69 o 
   5   8   4      296.29      269.69      9.00 o 
   6   8   4        6.23        7.42      2.38 o 
   7   8   4       10.34       11.20      2.71 o 
   8   8   4        1.51        1.73      2.67 o 
   9   8   4       14.22       18.43      5.77 o 
 -10   9   4        6.20        5.61      5.92 o 
  -9   9   4       20.39       31.17      5.23 o 
  -8   9   4        0.10       -2.80      2.80 o 
  -7   9   4        7.45        3.82      1.71 o 
  -6   9   4       48.82       46.16      3.13 o 
  -5   9   4      155.66      146.31      5.15 o 
  -4   9   4      721.65      782.23     14.99 o 
  -3   9   4       83.87      113.19      3.12 o 
  -2   9   4       56.58       60.44      2.40 o 
  -1   9   4       41.69       39.95      1.87 o 
   0   9   4      426.93      406.99      8.82 o 
   1   9   4        1.22        3.51      1.01 o 
   2   9   4       29.77       21.34      1.80 o 
   3   9   4       85.67       72.66      3.19 o 
   4   9   4       46.85       43.75      2.47 o 
   5   9   4        4.40        1.44      2.05 o 
   6   9   4       30.07       26.48      3.01 o 
   7   9   4       58.18       45.85      4.27 o 
   8   9   4        0.09        2.27      2.60 o 
   9   9   4        0.06       -3.06      3.06 o 
 -10  10   4       24.12       36.47      8.42 o 
  -9  10   4        4.00        5.61      5.61 o 
  -8  10   4        0.59       -2.16      2.52 o 
  -7  10   4        0.04        0.15      1.90 o 
  -6  10   4        9.17        8.55      2.87 o 
  -5  10   4       61.17       64.47      3.33 o 
  -4  10   4       78.99       94.60      3.01 o 
  -3  10   4      369.99      385.86      9.06 o 
  -2  10   4      264.41      291.07      6.29 o 
  -1  10   4       82.12       95.29      2.75 o 
   0  10   4       13.85       14.21      1.31 o 
   1  10   4       17.55       18.67      1.45 o 
   2  10   4       69.53       70.42      2.97 o 
   3  10   4       46.43       35.87      2.47 o 
   4  10   4      270.15      257.80      8.72 o 
   5  10   4       33.99       30.43      2.98 o 
   6  10   4       48.47       50.15      3.85 o 
   7  10   4        9.14       11.35      2.83 o 
   8  10   4        1.21        3.25      2.80 o 
   9  10   4        0.89        5.76      3.64 o 
 -10  11   4       14.99       26.49      7.48 o 
  -9  11   4       12.95        6.86      5.92 o 
  -8  11   4        0.01       -0.68      2.69 o 
  -7  11   4       11.74       11.70      2.43 o 
  -6  11   4       16.69       19.90      3.75 o 
  -5  11   4        2.95        2.76      1.70 o 
  -4  11   4      170.75      183.82      4.71 o 
  -3  11   4       18.14       14.96      1.49 o 
  -2  11   4        9.96       11.16      1.27 o 
  -1  11   4      132.14      133.47      3.53 o 
   0  11   4      181.18      169.06      4.54 o 
   1  11   4       12.62       11.59      1.35 o 
   2  11   4      142.17      137.42      4.59 o 
   3  11   4       40.59       41.32      2.69 o 
   4  11   4       17.38       17.31      2.42 o 
   5  11   4      156.17      139.04      7.43 o 
   6  11   4       25.36       22.03      2.90 o 
   7  11   4        4.76        7.03      2.62 o 
   8  11   4        0.89        0.52      3.15 o 
  -9  12   4       12.13       25.25      7.17 o 
  -8  12   4        4.55        4.71      3.07 o 
  -7  12   4        2.91        7.60      2.39 o 
  -6  12   4        6.45        5.11      2.01 o 
  -5  12   4       89.54      101.12      4.00 o 
  -4  12   4       16.62       15.30      1.52 o 
  -3  12   4       10.02       12.24      1.34 o 
  -2  12   4       18.94       14.30      1.42 o 
  -1  12   4       84.49       71.07      2.65 o 
   0  12   4      198.27      190.88      5.03 o 
   1  12   4      138.70      124.21      3.83 o 
   2  12   4      714.53      734.17     16.87 o 
   3  12   4       63.43       66.19      3.30 o 
   4  12   4        4.84        7.85      2.13 o 
   5  12   4        1.63       -1.44      1.95 o 
   6  12   4       31.99       37.68      3.53 o 
   7  12   4        2.08        3.38      2.82 o 
   8  12   4        4.77        7.12      3.59 o 
  -9  13   4       10.67       19.32      7.17 o 
  -8  13   4        2.72        0.94      3.89 o 
  -7  13   4        0.33        2.02      2.19 o 
  -6  13   4        0.02        1.04      1.54 o 
  -5  13   4       69.31       77.66      3.54 o 
  -4  13   4        6.70        3.78      1.26 o 
  -3  13   4        7.53        8.10      1.32 o 
  -2  13   4        4.92        6.57      1.34 o 
  -1  13   4        4.38        2.83      1.25 o 
   0  13   4       75.69       76.52      2.69 o 
   1  13   4      206.16      194.25      5.39 o 
   2  13   4        1.14        0.33      1.63 o 
   3  13   4       63.55       71.27      3.50 o 
   4  13   4       21.20       19.87      2.28 o 
   5  13   4       14.35       13.83      2.61 o 
   6  13   4      103.34      110.43      5.73 o 
   7  13   4        0.06        2.41      2.92 o 
   8  13   4        2.05        5.77      3.41 o 
  -9  14   4        2.29        4.05      6.55 o 
  -8  14   4       25.76       24.62      6.86 o 
  -7  14   4       17.04       14.85      3.32 o 
  -6  14   4       20.99       21.30      2.26 o 
  -5  14   4        0.20        0.14      1.47 o 
  -4  14   4       39.98       39.30      2.14 o 
  -3  14   4       11.18        9.85      1.41 o 
  -2  14   4      121.01      119.02      4.17 o 
  -1  14   4       73.93       72.57      2.91 o 
   0  14   4     1184.83     1143.02     21.48 o 
   1  14   4      528.50      500.32     11.20 o 
   2  14   4       57.14       60.20      2.71 o 
   3  14   4       27.41       29.14      2.56 o 
   4  14   4       75.46       73.98      3.79 o 
   5  14   4        1.25        0.04      2.06 o 
   6  14   4        7.50       10.20      2.79 o 
   7  14   4       22.89       25.55      3.62 o 
   8  14   4        5.04       10.63      3.74 o 
  -9  15   4       35.99       35.85      8.10 o 
  -8  15   4        2.43       -4.99      4.99 o 
  -7  15   4        6.70       11.92      4.05 o 
  -6  15   4       11.30       10.09      2.06 o 
  -5  15   4       21.59       26.71      2.25 o 
  -4  15   4        0.41        0.65      1.46 o 
  -3  15   4        0.29       -0.06      1.22 o 
  -2  15   4       41.24       40.61      2.35 o 
  -1  15   4      104.90      100.60      3.61 o 
   0  15   4      715.25      688.96     13.91 o 
   1  15   4       91.17       85.18      3.36 o 
   2  15   4      461.29      449.66     10.49 o 
   3  15   4        3.27        4.74      1.81 o 
   4  15   4       25.23       25.55      2.93 o 
   5  15   4       27.50       25.76      3.51 o 
   6  15   4        0.01       -0.54      2.31 o 
   7  15   4        0.42        0.47      3.10 o 
  -8  16   4       58.73       74.56      7.95 o 
  -7  16   4        8.03       10.38      2.78 o 
  -6  16   4       29.74       31.51      2.68 o 
  -5  16   4       38.56       41.30      2.90 o 
  -4  16   4        2.80        4.49      1.66 o 
  -3  16   4      126.69      120.34      3.89 o 
  -2  16   4        1.59       -0.83      1.56 o 
  -1  16   4       60.02       57.14      2.79 o 
   0  16   4        0.23        1.18      1.23 o 
   1  16   4       27.22       26.68      1.89 o 
   2  16   4       14.01       10.87      2.00 o 
   3  16   4       55.22       48.48      3.79 o 
   4  16   4       12.75       15.54      2.63 o 
   5  16   4        7.41        2.66      2.35 o 
   6  16   4        1.54       -0.79      4.36 o 
   7  16   4       12.70       12.05      3.70 o 
  -8  17   4        3.94        3.65      3.74 o 
  -7  17   4        4.20        4.10      3.12 o 
  -6  17   4       32.30       30.19      2.74 o 
  -5  17   4        7.12        0.77      2.30 o 
  -4  17   4       31.79       29.85      2.41 o 
  -3  17   4       37.99       40.81      2.69 o 
  -2  17   4      166.17      171.83      6.51 o 
  -1  17   4        0.59        1.19      1.38 o 
   0  17   4       19.69       18.96      1.75 o 
   1  17   4        4.85        3.29      1.35 o 
   2  17   4        9.30       10.24      2.06 o 
   3  17   4        4.80        5.10      1.91 o 
   4  17   4        0.45        0.03      1.99 o 
   5  17   4       18.44       20.53      3.01 o 
   6  17   4        0.97        0.21      2.52 o 
   7  17   4       10.37       13.93      3.80 o 
  -8  18   4        3.63        0.50      3.57 o 
  -7  18   4        0.63        4.42      4.35 o 
  -6  18   4       59.72       51.98      4.18 o 
  -5  18   4        8.72        8.25      1.99 o 
  -4  18   4        0.86       -0.72      1.64 o 
  -3  18   4        7.11        4.78      1.71 o 
  -2  18   4       90.80       94.11      3.75 o 
  -1  18   4       13.06       14.59      1.83 o 
   0  18   4       68.00       64.60      2.85 o 
   1  18   4       22.15       17.00      1.99 o 
   2  18   4       35.86       26.61      2.61 o 
   3  18   4       92.95       91.16      4.39 o 
   4  18   4       12.05       11.65      2.33 o 
   5  18   4       11.91       10.45      2.60 o 
   6  18   4        4.56        8.56      3.52 o 
  -7  19   4       29.89       30.33      5.05 o 
  -6  19   4        0.01       -1.84      2.83 o 
  -5  19   4        0.93        0.34      1.84 o 
  -4  19   4       30.04       30.78      2.57 o 
  -3  19   4        0.04       -1.56      1.56 o 
  -2  19   4       53.47       53.10      2.96 o 
  -1  19   4       37.41       36.43      2.55 o 
   0  19   4       16.44       15.25      1.97 o 
   1  19   4       65.42       59.42      3.12 o 
   2  19   4        1.66        3.79      1.79 o 
   3  19   4        2.15        0.83      1.95 o 
   4  19   4        0.62       -0.11      2.06 o 
   5  19   4        1.65        1.04      2.52 o 
   6  19   4        0.94        1.43      3.17 o 
  -7  20   4        9.06        6.75      3.40 o 
  -6  20   4       11.76       12.24      3.35 o 
  -5  20   4       13.97       14.89      3.68 o 
  -4  20   4        1.45        0.49      1.78 o 
  -3  20   4        2.32        3.15      1.79 o 
  -2  20   4       30.22       30.44      2.45 o 
  -1  20   4       31.44       35.86      2.60 o 
   0  20   4       24.41       25.19      2.45 o 
   1  20   4       31.33       33.43      2.57 o 
   2  20   4       18.40       21.84      2.36 o 
   3  20   4        0.58       -0.66      2.40 o 
   4  20   4       48.61       61.42      4.50 o 
   5  20   4       26.44       34.65      7.06 o 
  -6  21   4        0.81       -2.86      2.86 o 
  -5  21   4        0.61       -0.07      2.73 o 
  -4  21   4       11.86       13.42      2.48 o 
  -3  21   4        1.46        0.72      1.74 o 
  -2  21   4        7.10        7.05      1.91 o 
  -1  21   4        2.40        1.94      1.68 o 
   0  21   4        3.28        5.23      1.77 o 
   1  21   4       19.46       31.10      2.65 o 
   2  21   4       20.67       18.08      2.39 o 
   3  21   4       18.45       17.25      3.42 o 
   4  21   4        0.23        4.80      3.14 o 
   5  21   4       14.68       14.95      3.97 o 
  -5  22   4        1.62       -0.62      2.97 o 
  -4  22   4        2.12        1.17      2.43 o 
  -3  22   4        9.15       15.08      2.45 o 
  -2  22   4        0.19        0.57      1.89 o 
  -1  22   4        3.49        4.37      1.86 o 
   0  22   4        1.52       -0.31      1.76 o 
   1  22   4        3.02        1.05      1.97 o 
   2  22   4       34.39       41.99      3.36 o 
   3  22   4        0.95       -0.62      2.14 o 
   4  22   4       12.75       14.38      3.22 o 
  -5  23   4        6.86       10.35      4.13 o 
  -4  23   4        1.52       -2.29      2.29 o 
  -3  23   4        4.56        5.89      2.53 o 
  -2  23   4       23.85       30.71      2.95 o 
  -1  23   4        0.08       -1.88      1.88 o 
   0  23   4       14.42       18.31      2.67 o 
   1  23   4       21.91       29.61      3.04 o 
   2  23   4        1.98        1.12      3.33 o 
   3  23   4       10.53       11.43      2.90 o 
  -4  24   4        0.27        7.16      3.41 o 
  -3  24   4        0.18       -2.27      2.27 o 
  -2  24   4        0.16       -1.28      2.30 o 
  -1  24   4        0.88        2.87      2.48 o 
   0  24   4       40.93       49.70      4.18 o 
   1  24   4        0.48        1.58      2.47 o 
   2  24   4        0.01       -2.31      2.31 o 
  -2  25   4        5.16        7.87      2.80 o 
  -1  25   4        3.13        3.50      2.58 o 
   0  25   4        8.95       14.86      4.14 o 
   1  25   4       13.54       18.65      3.24 o 
 -10   1   5        0.10       -0.94      5.92 o 
  -9   1   5        0.44        0.05      2.73 o 
  -8   1   5        1.20        3.55      2.08 o 
  -7   1   5       85.85       73.30      5.13 o 
  -6   1   5      233.95      221.84      7.65 o 
  -5   1   5       12.13       13.60      1.31 o 
  -4   1   5      470.55      500.43      9.90 o 
  -3   1   5      108.26      135.98      3.60 o 
  -2   1   5      337.17      303.72      5.85 o 
  -1   1   5        1.23        3.57      0.66 o 
   0   1   5        5.57        5.65      0.57 o 
   1   1   5      126.04      127.10      3.15 o 
   2   1   5     1428.89     1344.35     28.23 o 
   3   1   5      151.90      142.96      4.44 o 
   4   1   5      111.37      100.39      4.43 o 
   5   1   5       12.50        9.25      2.30 o 
   6   1   5      302.48      295.06      9.59 o 
   7   1   5        6.77       10.15      2.63 o 
   8   1   5        3.68        6.26      5.14 o 
   9   1   5        2.33        0.09      4.07 o 
 -10   2   5        0.16       -5.30      5.30 o 
  -9   2   5       10.98       11.12      3.24 o 
  -8   2   5        1.40        2.10      1.94 o 
  -7   2   5       99.36       87.42      4.09 o 
  -6   2   5      562.88      526.59     13.29 o 
  -5   2   5       55.35       54.63      2.30 o 
  -4   2   5       42.13       45.02      1.71 o 
  -3   2   5       46.51       43.38      1.65 o 
  -2   2   5       38.15       30.05      0.95 o 
  -1   2   5       48.71       47.31      1.09 o 
   0   2   5       12.69       14.93      0.78 o 
   1   2   5      574.42      647.42     12.92 o 
   2   2   5      160.08      177.39      4.52 o 
   3   2   5      439.30      409.74     11.11 o 
   4   2   5      132.98      132.47      7.11 o 
   5   2   5      431.25      417.64     12.27 o 
   6   2   5       39.79       43.24      4.02 o 
   7   2   5        0.16       -1.48      2.25 o 
   8   2   5        0.35        4.80      3.73 o 
   9   2   5        4.19       -2.51      3.95 o 
 -10   3   5        2.88        7.48      6.23 o 
  -9   3   5       10.36       12.36      3.89 o 
  -8   3   5        2.33        3.61      2.00 o 
  -7   3   5        9.94        7.89      2.05 o 
  -6   3   5      123.43      123.36      6.00 o 
  -5   3   5      104.75       97.57      3.14 o 
  -4   3   5      605.87      616.22     11.16 o 
  -3   3   5       11.68       10.63      0.87 o 
  -2   3   5       91.68       86.32      1.79 o 
  -1   3   5      792.09      806.11     12.45 o 
   0   3   5       38.83       39.45      1.07 o 
   1   3   5      603.41      681.25     13.70 o 
   2   3   5      209.47      215.47      5.17 o 
   3   3   5      188.50      177.88      5.33 o 
   4   3   5      321.08      315.24      9.44 o 
   5   3   5      533.31      486.99     13.84 o 
   6   3   5       11.22       13.45      3.96 o 
   7   3   5        5.88        8.54      3.05 o 
   8   3   5       10.42       14.82      4.26 o 
   9   3   5        6.45        7.89      4.70 o 
 -10   4   5        0.59        0.62      5.61 o 
  -9   4   5        4.54        4.99      5.30 o 
  -8   4   5        0.75        3.11      2.83 o 
  -7   4   5       18.89       16.17      2.47 o 
  -6   4   5      521.48      508.46     12.83 o 
  -5   4   5        3.22        4.61      1.09 o 
  -4   4   5        0.41        1.46      0.92 o 
  -3   4   5      135.00      133.96      2.77 o 
  -2   4   5       65.96       72.78      2.09 o 
  -1   4   5        0.38        1.25      0.45 o 
   0   4   5      558.70      653.93     10.72 o 
   1   4   5        9.00       15.68      1.03 o 
   2   4   5       29.65       22.33      1.50 o 
   3   4   5       28.83       28.53      1.98 o 
   4   4   5      451.63      426.42     10.91 o 
   5   4   5      116.79      109.20      6.44 o 
   6   4   5        1.19       -0.28      2.10 o 
   7   4   5       14.95       12.76      3.14 o 
   8   4   5        7.06        5.51      3.95 o 
   9   4   5        0.06        1.62      4.17 o 
 -10   5   5        0.00        0.00      5.61 o 
  -9   5   5        2.40        0.94      4.99 o 
  -8   5   5       12.92       15.18      3.28 o 
  -7   5   5        4.77        7.27      2.17 o 
  -6   5   5       39.83       40.71      3.24 o 
  -5   5   5       55.09       51.53      2.18 o 
  -4   5   5        5.76        8.10      1.04 o 
  -3   5   5     1146.05     1144.09     18.43 o 
  -2   5   5     1167.32     1198.72     19.12 o 
  -1   5   5       15.84       21.27      0.97 o 
   0   5   5        7.26        8.59      0.87 o 
   1   5   5      788.39      841.30     15.46 o 
   2   5   5      289.41      328.12      6.88 o 
   3   5   5       72.77       80.13      3.23 o 
   4   5   5       35.74       37.75      2.52 o 
   5   5   5        0.18        0.37      1.50 o 
   6   5   5      105.00       91.97      4.92 o 
   7   5   5        0.05       -1.69      2.13 o 
   8   5   5        0.10        8.23      4.68 o 
   9   5   5        2.09        7.91      5.77 o 
 -10   6   5        0.74        4.36      5.61 o 
  -9   6   5        5.13       -4.68      4.68 o 
  -8   6   5        0.03        0.48      2.76 o 
  -7   6   5        7.48        6.21      2.06 o 
  -6   6   5        0.87       -1.68      1.68 o 
  -5   6   5       41.32       39.93      1.94 o 
  -4   6   5       50.94       50.83      1.73 o 
  -3   6   5        0.24       -0.67      0.67 o 
  -2   6   5       49.79       47.22      1.35 o 
  -1   6   5     1376.81     1467.51     26.11 o 
   0   6   5      134.52      154.99      3.14 o 
   1   6   5      352.47      365.77      7.50 o 
   2   6   5       70.68       81.36      2.56 o 
   3   6   5       53.02       54.87      2.67 o 
   4   6   5      417.50      407.68     10.52 o 
   5   6   5        1.12       -0.46      1.53 o 
   6   6   5       24.21       29.34      3.19 o 
   7   6   5        9.68       10.48      2.61 o 
   8   6   5       10.07       15.35      4.34 o 
   9   6   5        1.23       -0.57      6.86 o 
 -10   7   5        8.17       12.16      6.23 o 
  -9   7   5        9.88       16.21      6.23 o 
  -8   7   5        2.62        5.61      4.99 o 
  -7   7   5       16.58       15.59      2.32 o 
  -6   7   5        0.06       -1.25      1.64 o 
  -5   7   5      227.29      234.12      5.92 o 
  -4   7   5        9.91        8.79      1.08 o 
  -3   7   5      109.81      116.83      2.59 o 
  -2   7   5        0.40        0.54      0.61 o 
  -1   7   5      317.60      334.66      5.94 o 
   0   7   5       23.96       22.21      1.13 o 
   1   7   5        4.47        3.65      0.81 o 
   2   7   5       47.03       47.46      2.32 o 
   3   7   5       28.14       31.76      2.13 o 
   4   7   5       74.92       84.18      3.58 o 
   5   7   5      281.05      247.49      8.46 o 
   6   7   5        0.57        2.77      2.11 o 
   7   7   5        1.14        4.59      2.87 o 
   8   7   5       22.77       27.44      5.36 o 
   9   7   5        6.24        9.07      8.26 o 
 -10   8   5        1.12       -3.43      5.61 o 
  -9   8   5       42.40       33.35      7.48 o 
  -8   8   5        8.51        5.30      4.99 o 
  -7   8   5       65.51       62.58      4.10 o 
  -6   8   5      158.77      147.28      4.94 o 
  -5   8   5      291.51      296.34      7.12 o 
  -4   8   5       48.83       48.45      2.01 o 
  -3   8   5       95.90      100.10      2.53 o 
  -2   8   5      552.65      598.73      9.61 o 
  -1   8   5       93.88      104.69      2.51 o 
   0   8   5        0.64        0.34      0.75 o 
   1   8   5       31.27       20.62      1.37 o 
   2   8   5       48.11       50.63      2.47 o 
   3   8   5       58.39       57.42      2.76 o 
   4   8   5      262.85      246.72      8.20 o 
   5   8   5      353.10      342.75     10.79 o 
   6   8   5        1.07        3.53      2.22 o 
   7   8   5       74.78       69.98      5.64 o 
   8   8   5        0.46       -1.59      3.52 o 
 -10   9   5        0.24       -0.31      5.61 o 
  -9   9   5        3.72       -4.68      4.68 o 
  -8   9   5        4.18        7.79      5.30 o 
  -7   9   5        0.26        1.19      1.94 o 
  -6   9   5       12.33       12.34      2.12 o 
  -5   9   5      122.30      114.35      5.42 o 
  -4   9   5      248.39      259.72      5.91 o 
  -3   9   5       67.75       73.79      2.30 o 
  -2   9   5       61.35       71.97      2.04 o 
  -1   9   5      211.23      220.24      4.59 o 
   0   9   5        0.66        0.85      0.92 o 
   1   9   5        3.03        1.11      1.08 o 
   2   9   5      164.67      149.38      4.68 o 
   3   9   5      360.51      373.67     13.61 o 
   4   9   5      158.69      158.18      5.33 o 
   5   9   5      305.87      283.23     10.61 o 
   6   9   5       46.27       37.57      3.55 o 
   7   9   5        5.64        6.20      3.06 o 
   8   9   5       19.19       29.21      4.58 o 
 -10  10   5       11.71       13.71      6.55 o 
  -9  10   5        8.39        3.12      5.61 o 
  -8  10   5       38.24       34.91      6.86 o 
  -7  10   5       44.84       39.37      4.43 o 
  -6  10   5       50.50       55.98      3.01 o 
  -5  10   5        0.05       -1.29      1.29 o 
  -4  10   5      204.37      221.03      5.30 o 
  -3  10   5       54.16       52.44      2.50 o 
  -2  10   5       61.43       65.24      2.16 o 
  -1  10   5      197.53      221.40      5.03 o 
   0  10   5       58.08       55.40      2.25 o 
   1  10   5      212.98      203.22      5.27 o 
   2  10   5        4.93        5.44      1.54 o 
   3  10   5       34.80       28.02      2.60 o 
   4  10   5      174.76      164.28      6.36 o 
   5  10   5        3.24        3.07      2.11 o 
   6  10   5        4.96        3.86      2.25 o 
   7  10   5        6.64       11.58      3.38 o 
   8  10   5       54.04       63.66      5.85 o 
  -9  11   5        0.56        1.87      5.30 o 
  -8  11   5        0.65        1.25      4.99 o 
  -7  11   5       15.52        5.30      4.68 o 
  -6  11   5        9.07        9.47      1.75 o 
  -5  11   5       70.95       75.04      2.87 o 
  -4  11   5       60.65       71.20      2.68 o 
  -3  11   5       21.71       20.87      1.52 o 
  -2  11   5       16.64       13.50      1.22 o 
  -1  11   5       30.53       27.75      1.62 o 
   0  11   5      221.67      206.89      5.29 o 
   1  11   5      435.74      450.75     10.34 o 
   2  11   5      534.38      516.98     13.52 o 
   3  11   5      196.99      219.68      7.38 o 
   4  11   5      210.84      175.95      6.70 o 
   5  11   5       12.58        8.86      2.34 o 
   6  11   5        0.01       -0.72      2.70 o 
   7  11   5        9.32        8.17      3.20 o 
   8  11   5        0.42        0.45      4.45 o 
  -9  12   5       30.90       25.56      7.48 o 
  -8  12   5        0.07        0.00      4.99 o 
  -7  12   5       10.13       10.49      3.58 o 
  -6  12   5       25.71       21.50      2.77 o 
  -5  12   5        1.76       -0.54      1.50 o 
  -4  12   5      121.83      143.56      4.06 o 
  -3  12   5      212.62      203.20      5.43 o 
  -2  12   5       14.16       19.43      1.40 o 
  -1  12   5        3.53        4.62      1.15 o 
   0  12   5       69.72       71.70      3.25 o 
   1  12   5      137.31      139.85      4.23 o 
   2  12   5      168.74      164.31      5.34 o 
   3  12   5      595.57      537.02     13.21 o 
   4  12   5       19.00       25.66      2.77 o 
   5  12   5       10.93        7.91      2.35 o 
   6  12   5        1.40        1.28      2.72 o 
   7  12   5       18.40       15.60      4.12 o 
   8  12   5        1.34        1.99      3.42 o 
  -9  13   5        2.16        1.25      5.61 o 
  -8  13   5        4.18       -2.88      2.88 o 
  -7  13   5       17.74       27.94      4.17 o 
  -6  13   5        3.48        2.61      1.92 o 
  -5  13   5       13.77       10.80      2.50 o 
  -4  13   5        5.36        3.51      1.33 o 
  -3  13   5       30.54       27.42      1.82 o 
  -2  13   5        0.53        0.34      1.06 o 
  -1  13   5      645.01      623.32     12.38 o 
   0  13   5       18.11       17.36      1.73 o 
   1  13   5      938.64      921.27     20.63 o 
   2  13   5       31.44       28.89      2.66 o 
   3  13   5       27.90       19.42      2.23 o 
   4  13   5       61.40       55.81      3.78 o 
   5  13   5        0.53        1.28      2.44 o 
   6  13   5        0.05        2.08      2.59 o 
   7  13   5        7.07        2.82      3.29 o 
  -9  14   5        2.95        4.78      3.67 o 
  -8  14   5       32.68       38.08      6.86 o 
  -7  14   5       18.65       20.98      4.04 o 
  -6  14   5        1.61        3.32      2.24 o 
  -5  14   5       28.41       25.34      2.55 o 
  -4  14   5       29.92       33.81      2.11 o 
  -3  14   5       31.82       35.28      2.43 o 
  -2  14   5      304.86      319.09      6.85 o 
  -1  14   5      172.91      166.06      4.48 o 
   0  14   5     1208.91     1171.21     22.02 o 
   1  14   5        2.45        2.08      1.72 o 
   2  14   5      363.06      370.03     12.27 o 
   3  14   5       30.55       26.55      2.94 o 
   4  14   5       52.54       56.17      3.84 o 
   5  14   5        7.84        8.03      3.01 o 
   6  14   5        0.02        0.49      3.04 o 
   7  14   5        0.07        4.32      3.76 o 
  -8  15   5       13.66       14.70      3.97 o 
  -7  15   5        5.97        5.37      3.22 o 
  -6  15   5        0.94        3.50      2.52 o 
  -5  15   5       28.14       24.99      2.26 o 
  -4  15   5       74.98       82.30      3.44 o 
  -3  15   5       77.21       77.58      2.97 o 
  -2  15   5      491.47      477.51     10.10 o 
  -1  15   5        4.00        4.86      1.41 o 
   0  15   5       19.60       21.70      1.78 o 
   1  15   5       20.99       26.21      2.02 o 
   2  15   5      119.75      123.92      5.47 o 
   3  15   5        0.84       -1.13      1.76 o 
   4  15   5       46.09       40.02      3.41 o 
   5  15   5       15.58       20.83      3.68 o 
   6  15   5        0.14       -2.12      2.67 o 
   7  15   5        2.12        1.07      3.09 o 
  -8  16   5       23.51       23.34      6.70 o 
  -7  16   5       20.93       18.05      3.98 o 
  -6  16   5       62.55       60.57      4.84 o 
  -5  16   5       23.43       17.92      2.48 o 
  -4  16   5       11.91       11.47      1.86 o 
  -3  16   5       25.67       28.06      2.03 o 
  -2  16   5       41.15       41.67      2.31 o 
  -1  16   5      509.59      492.53     10.46 o 
   0  16   5       14.43       11.23      1.94 o 
   1  16   5      128.01      119.83      4.19 o 
   2  16   5        0.09       -1.38      1.64 o 
   3  16   5       54.04       50.26      3.30 o 
   4  16   5        0.06       -1.21      2.13 o 
   5  16   5        0.11        4.94      2.79 o 
   6  16   5       34.14       34.74      4.53 o 
   7  16   5       43.24       58.51      6.30 o 
  -8  17   5       24.03       26.92      5.05 o 
  -7  17   5       11.42       16.90      4.13 o 
  -6  17   5        4.61        3.40      2.79 o 
  -5  17   5       20.67       23.59      3.65 o 
  -4  17   5       86.78       81.21      3.99 o 
  -3  17   5       61.26       56.91      2.97 o 
  -2  17   5       97.21       89.32      3.37 o 
  -1  17   5        7.27        5.76      1.50 o 
   0  17   5        0.01       -1.27      1.27 o 
   1  17   5       10.84       14.01      2.65 o 
   2  17   5       10.06        9.15      2.09 o 
   3  17   5       15.57       15.35      2.60 o 
   4  17   5        0.27        0.75      2.50 o 
   5  17   5       15.89       16.73      3.52 o 
   6  17   5       10.99       15.02      3.70 o 
  -7  18   5        5.85        4.53      3.10 o 
  -6  18   5       17.62       20.96      4.57 o 
  -5  18   5       14.68       11.21      3.23 o 
  -4  18   5        0.45        0.72      1.98 o 
  -3  18   5       45.85       47.90      3.12 o 
  -2  18   5       95.77       99.98      3.63 o 
  -1  18   5      100.26       96.53      3.55 o 
   0  18   5       20.97       18.98      1.86 o 
   1  18   5       77.02       80.24      3.59 o 
   2  18   5       10.03       13.59      2.49 o 
   3  18   5        3.16        9.54      2.97 o 
   4  18   5        0.07        3.71      2.73 o 
   5  18   5       12.33        8.40      3.24 o 
   6  18   5        0.01       -2.97      3.16 o 
  -7  19   5       43.35       41.64      4.78 o 
  -6  19   5        6.20        3.99      3.10 o 
  -5  19   5        7.21        8.29      3.02 o 
  -4  19   5        3.86        2.17      2.29 o 
  -3  19   5       26.16       25.70      2.87 o 
  -2  19   5      151.90      145.89      5.00 o 
  -1  19   5        0.00       -0.65      1.46 o 
   0  19   5       13.55       14.09      2.16 o 
   1  19   5       39.79       43.91      3.09 o 
   2  19   5       11.88        6.73      2.29 o 
   3  19   5       27.29       37.13      4.06 o 
   4  19   5        2.10        3.12      2.80 o 
   5  19   5        0.21        2.26      3.15 o 
  -6  20   5       10.27        8.33      3.39 o 
  -5  20   5        2.14        8.10      3.21 o 
  -4  20   5       33.19       24.28      5.65 o 
  -3  20   5        1.58        3.45      2.15 o 
  -2  20   5        4.66        5.51      1.87 o 
  -1  20   5        7.62        8.20      2.28 o 
   0  20   5       34.23       42.62      3.50 o 
   1  20   5        0.04       -1.49      2.29 o 
   2  20   5        0.96       -0.38      2.04 o 
   3  20   5        0.27        4.89      3.02 o 
   4  20   5       69.52       89.71      7.58 o 
   5  20   5       21.87       22.74      4.13 o 
  -6  21   5        0.31       -1.09      4.37 o 
  -5  21   5        0.54       -2.70      2.70 o 
  -4  21   5        0.22       -0.34      2.79 o 
  -3  21   5       61.33       63.77      4.24 o 
  -2  21   5       12.36        8.03      2.37 o 
  -1  21   5       13.87       10.51      2.46 o 
   0  21   5       11.36       12.44      2.51 o 
   1  21   5        5.57        4.57      3.06 o 
   2  21   5       53.86       59.05      4.24 o 
   3  21   5       21.33       20.21      3.23 o 
   4  21   5        9.48        7.06      4.06 o 
  -5  22   5        1.28       -2.21      3.17 o 
  -4  22   5        3.22        1.38      3.07 o 
  -3  22   5       16.05       17.35      2.88 o 
  -2  22   5        2.01        0.30      2.39 o 
  -1  22   5       12.15       19.87      2.94 o 
   0  22   5       10.05       11.38      2.72 o 
   1  22   5       42.60       52.86      4.32 o 
   2  22   5        3.97        0.75      2.40 o 
   3  22   5       29.84       32.75      3.68 o 
  -4  23   5        0.22        1.68      3.07 o 
  -3  23   5        1.81       -2.67      2.68 o 
  -2  23   5       28.32       24.46      4.05 o 
  -1  23   5       16.91       24.82      5.59 o 
   0  23   5        8.88       11.16      2.77 o 
   1  23   5       38.07       43.16      4.02 o 
   2  23   5        0.37        4.65      2.56 o 
   3  23   5        1.65        3.63      2.63 o 
  -3  24   5        0.51        2.19      3.11 o 
  -2  24   5       20.82       28.32      3.49 o 
  -1  24   5       13.35       14.54      2.97 o 
   0  24   5       22.92       25.50      3.40 o 
   1  24   5        1.13        1.16      2.59 o 
 -10   0   6        0.32       -5.61      5.61 o 
  -9   0   6        0.18        0.51      5.92 o 
  -8   0   6        0.64        1.87      4.36 o 
  -7   0   6       14.48       33.04      6.55 o 
  -6   0   6     4224.29     3916.43    134.43 o 
  -5   0   6       70.03       62.96      2.28 o 
  -4   0   6       21.54       24.30      3.06 o 
  -3   0   6       95.38       79.42      2.92 o 
  -2   0   6       23.75       17.56      1.27 o 
  -1   0   6      205.96      261.64      8.64 o 
   0   0   6      333.26      330.71     10.34 o 
   1   0   6     2306.55     2371.72     56.15 o 
   2   0   6       92.73       91.78      4.54 o 
   3   0   6      613.14      597.96     21.35 o 
   4   0   6       11.93        2.18      4.21 o 
   5   0   6      464.05      457.21     18.32 o 
   6   0   6      248.48      237.79     17.48 o 
   7   0   6       19.89       11.84      5.92 o 
   8   0   6        0.30        4.99      5.92 o 
 -10   1   6        0.80       -4.19      4.19 o 
  -9   1   6        0.85        3.26      3.51 o 
  -8   1   6        0.08       -1.81      2.78 o 
  -7   1   6      459.70      442.43     20.55 o 
  -6   1   6      507.05      514.92     14.87 o 
  -5   1   6       11.87       15.49      1.19 o 
  -4   1   6        7.96       10.41      1.89 o 
  -3   1   6      269.66      280.04      5.85 o 
  -2   1   6       75.97       66.88      1.49 o 
  -1   1   6      136.29      135.02      3.75 o 
   0   1   6       65.98       69.93      2.23 o 
   1   1   6       57.63       58.52      1.61 o 
   2   1   6       26.45       27.07      3.46 o 
   3   1   6      124.20      124.19      4.10 o 
   4   1   6     1378.41     1363.78     32.64 o 
   5   1   6       21.84       21.71      2.57 o 
   6   1   6       64.61       59.90      5.95 o 
   7   1   6        6.09        5.84      3.85 o 
   8   1   6       13.12       14.34      4.85 o 
 -10   2   6        2.18       -5.61      5.61 o 
  -9   2   6        5.18        5.29      3.63 o 
  -8   2   6       18.71       11.95      3.18 o 
  -7   2   6        1.68        6.24      2.69 o 
  -6   2   6      199.29      179.56      5.98 o 
  -5   2   6      375.37      400.38      9.24 o 
  -4   2   6        4.12        3.82      1.03 o 
  -3   2   6       24.40       29.00      1.25 o 
  -2   2   6       12.52       12.21      0.81 o 
  -1   2   6      341.12      375.34      8.63 o 
   0   2   6      430.14      460.18      9.66 o 
   1   2   6        8.87       10.38      1.05 o 
   2   2   6       23.39       25.46      2.72 o 
   3   2   6       92.47      101.41      3.12 o 
   4   2   6     1320.78     1283.20     28.00 o 
   5   2   6      223.28      213.04      7.32 o 
   6   2   6        4.20        0.35      3.28 o 
   7   2   6       19.50       19.92      4.39 o 
   8   2   6        5.72        2.51      5.61 o 
 -10   3   6        2.98        0.31      5.92 o 
  -9   3   6        5.65        3.51      3.67 o 
  -8   3   6       49.38       47.03      4.30 o 
  -7   3   6       43.19       37.74      4.12 o 
  -6   3   6       80.72       78.65      3.30 o 
  -5   3   6       30.29       33.51      1.91 o 
  -4   3   6       53.35       50.57      2.13 o 
  -3   3   6      182.82      189.74      4.43 o 
  -2   3   6        5.94        9.69      0.74 o 
  -1   3   6      291.09      291.90      6.05 o 
   0   3   6        6.53        4.05      0.75 o 
   1   3   6      201.08      208.82      4.91 o 
   2   3   6      363.26      367.32      8.17 o 
   3   3   6      195.64      216.88      6.22 o 
   4   3   6       21.74       19.61      2.19 o 
   5   3   6       14.44       16.19      2.42 o 
   6   3   6        2.07        0.94      3.19 o 
   7   3   6        1.33        5.79      6.23 o 
   8   3   6        3.46       -0.69      4.07 o 
 -10   4   6        0.01       -2.18      5.61 o 
  -9   4   6        1.32        3.19      3.51 o 
  -8   4   6        0.28        3.31      2.63 o 
  -7   4   6        0.00       -0.84      2.21 o 
  -6   4   6       34.23       32.84      3.55 o 
  -5   4   6       28.09       28.16      1.82 o 
  -4   4   6       74.02       65.41      1.99 o 
  -3   4   6       13.64       19.18      1.08 o 
  -2   4   6      105.20      122.72      2.71 o 
  -1   4   6      178.24      204.39      3.90 o 
   0   4   6      236.41      262.76      7.17 o 
   1   4   6      157.72      159.43      4.05 o 
   2   4   6        0.35       -1.01      1.01 o 
   3   4   6      229.39      207.30      6.07 o 
   4   4   6      625.44      574.41     15.52 o 
   5   4   6       44.22       36.30      3.16 o 
   6   4   6       33.98       34.03      6.48 o 
   7   4   6       36.43       47.65      5.72 o 
   8   4   6        2.24        3.63      7.48 o 
 -10   5   6        1.51        2.81      5.92 o 
  -9   5   6        0.00        1.56      5.30 o 
  -8   5   6        8.78       15.37      3.63 o 
  -7   5   6       13.74       13.58      2.79 o 
  -6   5   6      125.34      116.19      4.41 o 
  -5   5   6        1.95       -0.66      1.70 o 
  -4   5   6       25.78       27.94      1.43 o 
  -3   5   6       16.86       12.48      1.14 o 
  -2   5   6      552.99      535.25      8.28 o 
  -1   5   6      732.13      794.92     12.42 o 
   0   5   6      694.40      763.61     12.66 o 
   1   5   6       34.63       35.13      1.69 o 
   2   5   6      429.27      386.37      8.65 o 
   3   5   6       11.02       11.58      1.67 o 
   4   5   6        3.15       -2.32      2.32 o 
   5   5   6        1.95        0.43      2.67 o 
   6   5   6        6.50       -1.29      2.61 o 
   7   5   6        2.09        1.50      4.05 o 
   8   5   6       33.21       36.22      6.23 o 
 -10   6   6        6.92       14.96      7.17 o 
  -9   6   6       13.18       21.82      6.86 o 
  -8   6   6        0.20        0.36      2.99 o 
  -7   6   6        0.16       -1.43      2.19 o 
  -6   6   6      121.34      102.42      4.61 o 
  -5   6   6       46.11       54.19      2.49 o 
  -4   6   6       45.47       53.08      1.87 o 
  -3   6   6        2.72        4.89      1.22 o 
  -2   6   6      178.27      202.51      3.64 o 
  -1   6   6      712.27      816.77     13.28 o 
   0   6   6      124.54      131.29      3.30 o 
   1   6   6       73.05       85.30      2.52 o 
   2   6   6      200.22      204.30      4.85 o 
   3   6   6      141.38      144.14      4.78 o 
   4   6   6        5.48        0.09      1.67 o 
   5   6   6       20.23       18.42      4.42 o 
   6   6   6        0.14       -1.17      2.50 o 
   7   6   6        1.65       -1.95      2.83 o 
   8   6   6        4.21        7.97      4.48 o 
 -10   7   6        2.21        1.25      5.92 o 
  -9   7   6       14.31       18.39      6.23 o 
  -8   7   6        1.64        7.02      3.14 o 
  -7   7   6       29.70       27.19      4.20 o 
  -6   7   6       18.31       19.58      2.92 o 
  -5   7   6      101.64       98.91      4.81 o 
  -4   7   6        8.00        9.04      1.26 o 
  -3   7   6       11.86       13.42      0.89 o 
  -2   7   6       32.31       40.22      1.55 o 
  -1   7   6      192.00      186.31      4.34 o 
   0   7   6        5.90        7.50      1.09 o 
   1   7   6      625.58      667.79     12.81 o 
   2   7   6      112.36      109.98      3.48 o 
   3   7   6      352.49      325.46      8.69 o 
   4   7   6        0.01       -0.05      1.51 o 
   5   7   6       40.36       43.90      4.11 o 
   6   7   6       29.24       23.09      3.62 o 
   7   7   6        3.00       -2.80      2.80 o 
   8   7   6       35.76       40.23     14.49 o 
 -10   8   6        1.03        4.36      6.23 o 
  -9   8   6        0.19        3.43      5.30 o 
  -8   8   6        6.70       12.78      5.61 o 
  -7   8   6       40.41       40.59      3.21 o 
  -6   8   6       28.54       33.32      3.18 o 
  -5   8   6       13.84       19.11      1.92 o 
  -4   8   6        3.67        1.49      0.85 o 
  -3   8   6        0.49        0.30      0.73 o 
  -2   8   6       57.11       53.25      1.72 o 
  -1   8   6       27.92       29.22      1.44 o 
   0   8   6        3.25        3.00      1.00 o 
   1   8   6        4.36        4.04      1.09 o 
   2   8   6       80.66       72.69      3.09 o 
   3   8   6       20.22       15.03      1.86 o 
   4   8   6      181.26      149.42      5.87 o 
   5   8   6        0.21       -0.14      2.48 o 
   6   8   6        3.68        0.67      2.93 o 
   7   8   6        1.71        4.45      3.73 o 
   8   8   6       41.85       55.20      5.66 o 
  -9   9   6        0.03        0.94      4.99 o 
  -8   9   6        2.01        3.24      7.32 o 
  -7   9   6       52.49       46.48      4.61 o 
  -6   9   6        0.00        1.19      1.91 o 
  -5   9   6        3.41        2.36      1.44 o 
  -4   9   6        8.54       10.09      1.20 o 
  -3   9   6      140.64      125.33      3.19 o 
  -2   9   6        5.48        7.03      0.90 o 
  -1   9   6        0.07       -0.81      0.81 o 
   0   9   6       93.32      102.51      2.75 o 
   1   9   6        0.12       -0.97      1.24 o 
   2   9   6       99.97       80.71      5.76 o 
   3   9   6       32.87       32.80      2.37 o 
   4   9   6      305.29      289.97     11.01 o 
   5   9   6        4.79       10.31      5.28 o 
   6   9   6       12.90       13.53      3.25 o 
   7   9   6       58.79       63.37      5.50 o 
   8   9   6        4.19        2.58      4.39 o 
  -9  10   6        0.46        1.56      5.30 o 
  -8  10   6        6.58        0.77      4.21 o 
  -7  10   6        0.11        2.13      3.12 o 
  -6  10   6      240.04      251.90     12.64 o 
  -5  10   6       57.28       52.98      3.33 o 
  -4  10   6        0.25       -0.98      1.23 o 
  -3  10   6        3.74        1.65      1.02 o 
  -2  10   6        4.97        7.50      1.25 o 
  -1  10   6       14.55       13.84      1.27 o 
   0  10   6        4.35        5.79      1.27 o 
   1  10   6      417.55      406.72      9.19 o 
   2  10   6       83.62       86.31      3.93 o 
   3  10   6      137.92      116.37      5.18 o 
   4  10   6       21.18       19.06      3.15 o 
   5  10   6       19.34       11.08      2.87 o 
   6  10   6        7.87       11.40      4.95 o 
   7  10   6        2.45        5.37      3.95 o 
   8  10   6       12.16       21.38      4.35 o 
  -9  11   6        0.09        0.31      5.92 o 
  -8  11   6        1.80        4.56      3.06 o 
  -7  11   6        6.85        8.58      3.14 o 
  -6  11   6        0.48        2.62      2.62 o 
  -5  11   6       42.94       41.17      3.14 o 
  -4  11   6        0.88        1.45      1.42 o 
  -3  11   6      150.37      151.55      3.82 o 
  -2  11   6       77.21       82.23      2.70 o 
  -1  11   6        0.01       -0.40      1.07 o 
   0  11   6      369.48      356.06      9.10 o 
   1  11   6       54.91       53.43      2.81 o 
   2  11   6        7.52       10.94      2.47 o 
   3  11   6        9.20       12.73      2.17 o 
   4  11   6       12.39        2.00      2.38 o 
   5  11   6        0.91       -0.44      2.44 o 
   6  11   6        5.27        4.57      3.07 o 
   7  11   6        3.90        4.19      3.35 o 
  -9  12   6        0.48       -4.99      4.99 o 
  -8  12   6        0.08        1.87      4.36 o 
  -7  12   6       25.37       20.97      3.81 o 
  -6  12   6        0.23       -0.36      3.29 o 
  -5  12   6        0.15       -0.76      1.96 o 
  -4  12   6       78.09       77.12      3.10 o 
  -3  12   6       64.90       65.73      2.52 o 
  -2  12   6       25.39       26.80      1.67 o 
  -1  12   6      435.96      436.33      9.09 o 
   0  12   6       17.48       22.25      2.23 o 
   1  12   6        9.89        7.79      1.51 o 
   2  12   6       56.95       56.43      3.37 o 
   3  12   6       63.13       54.10      4.07 o 
   4  12   6      134.99      130.97      6.79 o 
   5  12   6       15.11       14.02      3.82 o 
   6  12   6        9.72        5.77      3.07 o 
   7  12   6       55.94       62.28      6.70 o 
  -9  13   6        4.49        7.48      5.92 o 
  -8  13   6        0.01       -2.83      2.83 o 
  -7  13   6        3.10        6.34      3.43 o 
  -6  13   6        6.91       12.04      3.77 o 
  -5  13   6        5.46        5.62      2.43 o 
  -4  13   6        3.54        4.29      1.61 o 
  -3  13   6      179.46      174.05      5.05 o 
  -2  13   6        0.80        1.17      1.19 o 
  -1  13   6        0.40        2.71      1.23 o 
   0  13   6       48.04       54.33      2.59 o 
   1  13   6        3.94        7.20      1.67 o 
   2  13   6        2.32        2.07      1.73 o 
   3  13   6        4.65        4.73      2.37 o 
   4  13   6        4.60        6.00      2.69 o 
   5  13   6        8.22        9.71      3.02 o 
   6  13   6        0.00       -2.65      2.65 o 
   7  13   6       13.79       16.50      3.92 o 
  -8  14   6        3.59        2.71      3.44 o 
  -7  14   6        0.37        0.00      2.83 o 
  -6  14   6       20.49       16.50      3.06 o 
  -5  14   6       15.82       17.07      2.89 o 
  -4  14   6      172.30      164.85      6.52 o 
  -3  14   6       83.58       75.29      3.39 o 
  -2  14   6        4.40        6.87      1.52 o 
  -1  14   6      177.09      182.14      5.26 o 
   0  14   6      563.58      565.33     13.84 o 
   1  14   6       19.19       19.79      2.01 o 
   2  14   6       62.12       62.14      4.36 o 
   3  14   6       14.18       13.20      2.80 o 
   4  14   6       56.86       52.21      4.54 o 
   5  14   6       21.80       21.33      3.55 o 
   6  14   6        0.08       -2.13      2.96 o 
   7  14   6        2.18        8.27      3.58 o 
  -8  15   6        0.48        3.55      4.36 o 
  -7  15   6        1.89        2.86      7.48 o 
  -6  15   6        1.34        4.57      2.77 o 
  -5  15   6       44.97       51.60      6.21 o 
  -4  15   6       12.80       16.27      3.51 o 
  -3  15   6        0.16       -1.47      1.47 o 
  -2  15   6      658.27      642.92     15.65 o 
  -1  15   6      285.64      281.59      8.06 o 
   0  15   6       47.98       48.98      2.92 o 
   1  15   6        6.25        5.70      2.41 o 
   2  15   6        6.83        3.84      2.38 o 
   3  15   6       12.54       13.13      2.97 o 
   4  15   6        7.02        8.25      2.89 o 
   5  15   6       38.25       36.90      4.35 o 
   6  15   6        4.60        3.64      3.41 o 
  -8  16   6        1.48        3.17      3.90 o 
  -7  16   6        2.31        1.18      2.79 o 
  -6  16   6        0.86        8.55      2.94 o 
  -5  16   6        2.15        0.51      2.38 o 
  -4  16   6        1.49        4.01      2.11 o 
  -3  16   6        2.23        2.17      1.62 o 
  -2  16   6       14.41       12.96      1.97 o 
  -1  16   6       31.59       29.84      2.40 o 
   0  16   6        0.20        0.37      1.56 o 
   1  16   6       37.75       35.90      3.56 o 
   2  16   6       10.80        6.50      3.98 o 
   3  16   6        9.04        6.98      2.80 o 
   4  16   6       12.03        8.01      2.99 o 
   5  16   6       24.52       29.53      4.26 o 
   6  16   6        1.68        2.50      3.24 o 
  -7  17   6       19.89       12.06      3.53 o 
  -6  17   6        5.92        4.11      3.22 o 
  -5  17   6       39.39       50.01      4.40 o 
  -4  17   6       44.31       40.35      3.44 o 
  -3  17   6        9.16       12.75      2.04 o 
  -2  17   6        8.28        8.52      1.90 o 
  -1  17   6        1.67        0.01      1.52 o 
   0  17   6        1.49        1.67      1.60 o 
   1  17   6        2.23        1.29      3.52 o 
   2  17   6        3.73        4.63      2.56 o 
   3  17   6        0.17        3.42      2.62 o 
   4  17   6        0.59       -1.94      2.55 o 
   5  17   6       14.98       18.34      3.93 o 
   6  17   6       13.50       13.99      4.69 o 
  -7  18   6        0.11        3.77      3.27 o 
  -6  18   6        8.77        6.58      5.81 o 
  -5  18   6        0.09        0.58      2.61 o 
  -4  18   6       13.70       15.49      3.12 o 
  -3  18   6       50.71       54.44      3.32 o 
  -2  18   6        4.08        7.11      1.90 o 
  -1  18   6       15.39       11.13      2.06 o 
   0  18   6       54.94       54.87      3.76 o 
   1  18   6        5.29        0.23      2.34 o 
   2  18   6        7.70        9.32      3.90 o 
   3  18   6       11.77       11.62      3.17 o 
   4  18   6        6.44        4.50      2.91 o 
   5  18   6        1.87       -0.60      3.15 o 
  -6  19   6        1.61        2.48      3.11 o 
  -5  19   6        0.04       -2.49      2.49 o 
  -4  19   6       43.50       43.06      4.99 o 
  -3  19   6        0.30        0.40      2.11 o 
  -2  19   6       11.09       11.13      2.16 o 
  -1  19   6       25.61       21.58      2.82 o 
   0  19   6        3.84        4.23      2.12 o 
   1  19   6        3.56        0.87      2.11 o 
   2  19   6        1.24       -0.61      2.37 o 
   3  19   6       64.49       81.20     10.10 o 
   4  19   6        1.87        0.41      3.50 o 
   5  19   6        0.00       -2.97      2.97 o 
  -6  20   6        2.19       -2.30      3.13 o 
  -5  20   6        1.08        2.30      2.87 o 
  -4  20   6        0.55        3.20      3.84 o 
  -3  20   6       13.28       14.09      3.15 o 
  -2  20   6        9.55        7.68      2.13 o 
  -1  20   6       43.76       44.78      4.23 o 
   0  20   6        6.23        7.09      2.40 o 
   1  20   6       22.89       28.23      3.19 o 
   2  20   6       48.03       53.21      5.10 o 
   3  20   6        0.13       -1.58      2.70 o 
   4  20   6        1.86        8.19      3.52 o 
  -5  21   6        1.41        3.11      3.11 o 
  -4  21   6        0.00        2.15      2.97 o 
  -3  21   6        2.26        1.64      2.84 o 
  -2  21   6       16.97       13.68      3.15 o 
  -1  21   6        0.43       -0.95      2.34 o 
   0  21   6        5.17        3.09      2.24 o 
   1  21   6        1.36        1.86      2.28 o 
   2  21   6       81.77       92.41      5.33 o 
   3  21   6        0.21       -2.46      3.02 o 
  -4  22   6        1.66        1.70      4.15 o 
  -3  22   6        8.69       10.63      3.46 o 
  -2  22   6        3.31        7.58      3.07 o 
  -1  22   6       57.74       66.75      4.54 o 
   0  22   6        7.15        9.65      2.67 o 
   1  22   6        0.00       -1.77      2.27 o 
   2  22   6        0.36       -2.43      2.43 o 
  -3  23   6       13.67       19.13      3.89 o 
  -2  23   6        9.07       11.85      3.44 o 
  -1  23   6        0.63       -0.37      3.24 o 
   0  23   6        1.12        2.31      2.55 o 
   1  23   6        1.95       -1.43      2.50 o 
 -10   1   7       10.93        7.68      4.83 o 
  -9   1   7        8.28        3.43      5.92 o 
  -8   1   7      119.66       99.12      6.45 o 
  -7   1   7       37.41       36.05      3.98 o 
  -6   1   7        0.00       -1.19      2.21 o 
  -5   1   7        2.17       -0.95      1.91 o 
  -4   1   7       39.66       36.12      2.12 o 
  -3   1   7        0.34       -0.84      0.84 o 
  -2   1   7        9.30        9.55      0.99 o 
  -1   1   7      305.51      329.46     10.08 o 
   0   1   7       65.22       73.93      4.49 o 
   1   1   7        2.44        4.26      1.12 o 
   2   1   7      351.78      341.61     14.03 o 
   3   1   7      755.70      734.16     21.92 o 
   4   1   7      126.19      117.59      7.16 o 
   5   1   7       23.39       29.44      4.17 o 
   6   1   7        1.19        6.57      3.51 o 
   7   1   7        1.22       -1.61      3.51 o 
   8   1   7        2.11        4.36      4.29 o 
 -10   2   7        0.04       -3.12      6.23 o 
  -9   2   7       26.70       19.95      6.86 o 
  -8   2   7       38.72       28.69      4.61 o 
  -7   2   7       14.57        9.17      2.87 o 
  -6   2   7      137.21      119.51      6.36 o 
  -5   2   7       30.62       26.76      1.91 o 
  -4   2   7       45.12       44.68      2.60 o 
  -3   2   7       10.34       10.15      1.31 o 
  -2   2   7       19.63       15.72      1.71 o 
  -1   2   7      265.99      275.01     11.00 o 
   0   2   7        0.46        1.65      0.77 o 
   1   2   7        3.94        3.92      1.13 o 
   2   2   7      582.02      539.48     14.50 o 
   3   2   7       83.77       77.94      4.52 o 
   4   2   7      136.85      134.53      6.42 o 
   5   2   7        1.02       -2.53      2.53 o 
   6   2   7       10.52       10.78      3.85 o 
   7   2   7       11.06       17.12      4.51 o 
   8   2   7       29.55       42.73      6.16 o 
 -10   3   7        1.32        2.49      5.92 o 
  -9   3   7       10.02       -2.81      5.30 o 
  -8   3   7      104.50      104.14      7.81 o 
  -7   3   7        6.97        6.34      2.64 o 
  -6   3   7      100.79       85.18      5.32 o 
  -5   3   7        5.48        2.33      1.98 o 
  -4   3   7       71.26       70.45      4.23 o 
  -3   3   7      103.29      114.51      3.22 o 
  -2   3   7       33.09       33.34      1.22 o 
  -1   3   7       22.10       19.80      1.63 o 
   0   3   7       11.17       10.91      1.02 o 
   1   3   7      303.27      294.57      6.50 o 
   2   3   7      196.45      186.86      6.76 o 
   3   3   7      120.95      103.77      6.89 o 
   4   3   7       10.91       10.97      2.88 o 
   5   3   7       71.98       65.96      4.71 o 
   6   3   7        2.62       -2.30      2.97 o 
   7   3   7        0.09       -0.08      3.51 o 
   8   3   7        1.42        3.62      4.26 o 
 -10   4   7        1.29       -3.12      5.92 o 
  -9   4   7        7.13       21.51      6.55 o 
  -8   4   7      117.12      109.00      7.93 o 
  -7   4   7        3.41       -2.21      2.21 o 
  -6   4   7       40.36       41.29      3.85 o 
  -5   4   7      135.14      142.14      5.36 o 
  -4   4   7       42.64       42.70      4.72 o 
  -3   4   7      221.88      206.17      5.42 o 
  -2   4   7        7.96        4.37      0.83 o 
  -1   4   7      363.29      380.70      7.02 o 
   0   4   7        0.58        1.13      1.28 o 
   1   4   7        0.74        0.01      1.21 o 
   2   4   7      530.54      512.93     13.97 o 
   3   4   7       34.29       30.88      2.62 o 
   4   4   7       33.30       24.74      3.11 o 
   5   4   7        0.33       -2.26      2.26 o 
   6   4   7        2.65        0.66      3.19 o 
   7   4   7        0.29        0.85      3.59 o 
   8   4   7        3.58        6.40      4.42 o 
 -10   5   7        0.01       -4.05      5.61 o 
  -9   5   7        3.62        1.56      5.30 o 
  -8   5   7        2.97        6.10      3.51 o 
  -7   5   7        0.01        2.45      2.43 o 
  -6   5   7        7.91        8.91      2.44 o 
  -5   5   7        0.06        2.00      1.61 o 
  -4   5   7       89.30       94.25      4.72 o 
  -3   5   7        3.40        2.91      1.03 o 
  -2   5   7       29.47       29.36      1.07 o 
  -1   5   7      468.39      489.38      8.93 o 
   0   5   7      195.67      203.99      4.84 o 
   1   5   7      118.84      121.30      3.48 o 
   2   5   7      126.23      122.40      4.83 o 
   3   5   7       21.30       24.44      3.82 o 
   4   5   7       18.17       17.25      2.79 o 
   5   5   7       10.48        6.77      3.18 o 
   6   5   7       18.91       26.36      3.74 o 
   7   5   7        1.14        4.19      3.89 o 
   8   5   7       15.43       29.95      5.72 o 
 -10   6   7        0.36       13.71      6.86 o 
  -9   6   7        0.94        0.31      4.99 o 
  -8   6   7       26.86       19.41      4.07 o 
  -7   6   7        7.43        7.65      2.69 o 
  -6   6   7        9.24       11.92      2.00 o 
  -5   6   7        0.25        0.28      1.62 o 
  -4   6   7      401.22      389.69     16.33 o 
  -3   6   7        2.05        1.93      1.10 o 
  -2   6   7        1.63        3.36      0.68 o 
  -1   6   7       50.23       58.18      1.70 o 
   0   6   7        7.01        9.45      1.15 o 
   1   6   7       20.64       20.82      2.29 o 
   2   6   7      157.29      151.75      5.61 o 
   3   6   7        6.28        5.18      1.84 o 
   4   6   7      139.23      126.70      6.56 o 
   5   6   7        2.36        6.14      2.61 o 
   6   6   7       10.73       18.81      4.16 o 
   7   6   7        5.68       15.05      8.42 o 
   8   6   7       18.99       15.27      5.32 o 
  -9   7   7        2.60        1.56      5.30 o 
  -8   7   7       20.73       22.53      6.08 o 
  -7   7   7        3.06        0.31      2.87 o 
  -6   7   7        1.54        1.69      1.68 o 
  -5   7   7        0.76        2.71      2.96 o 
  -4   7   7       39.80       42.62      2.67 o 
  -3   7   7      514.42      530.65     14.11 o 
  -2   7   7       42.23       43.87      1.54 o 
  -1   7   7        0.29        0.64      0.97 o 
   0   7   7       19.88       16.13      1.32 o 
   1   7   7       29.74       37.75      3.19 o 
   2   7   7      394.47      375.79     11.02 o 
   3   7   7      384.50      364.24     12.56 o 
   4   7   7       36.78       40.09      3.76 o 
   5   7   7        8.64        8.15      2.78 o 
   6   7   7        5.93        5.43      4.01 o 
   7   7   7       20.49       22.21      6.63 o 
  -9   8   7       13.84       11.22      6.23 o 
  -8   8   7        2.37        2.49      4.99 o 
  -7   8   7       49.89       47.70      6.86 o 
  -6   8   7       12.07       11.25      5.21 o 
  -5   8   7        3.32        5.51      1.96 o 
  -4   8   7       46.20       51.32      2.94 o 
  -3   8   7        3.24        1.62      1.45 o 
  -2   8   7       25.11       25.78      1.69 o 
  -1   8   7       19.69       22.72      2.83 o 
   0   8   7        0.31       -0.04      1.33 o 
   1   8   7       73.35       77.73      3.68 o 
   2   8   7       45.10       35.61      3.33 o 
   3   8   7       54.29       56.29      3.50 o 
   4   8   7       53.61       46.42      3.94 o 
   5   8   7        0.88       -2.29      2.29 o 
   6   8   7      100.59      121.27      7.06 o 
   7   8   7       76.49       79.32      6.23 o 
  -9   9   7        9.31        9.66      6.23 o 
  -8   9   7       49.90       56.74      8.11 o 
  -7   9   7        7.41        1.56      4.68 o 
  -6   9   7       44.05       40.32      6.71 o 
  -5   9   7        5.58        3.91      1.83 o 
  -4   9   7       84.91       82.47      3.96 o 
  -3   9   7      168.94      173.81      5.00 o 
  -2   9   7       44.75       46.59      2.26 o 
  -1   9   7        0.65       -0.21      1.35 o 
   0   9   7      100.21       85.54      4.55 o 
   1   9   7       14.32       14.04      2.72 o 
   2   9   7      261.39      254.81      8.18 o 
   3   9   7      363.42      310.38     12.80 o 
   4   9   7       36.21       37.04      3.79 o 
   5   9   7       32.12       31.98      5.54 o 
   6   9   7        7.96        7.84      3.11 o 
   7   9   7       26.35       32.22      4.57 o 
  -9  10   7        1.74        0.94      5.30 o 
  -8  10   7        2.49       -4.36      4.36 o 
  -7  10   7        3.93        3.43      4.68 o 
  -6  10   7        3.88        7.01      2.70 o 
  -5  10   7        1.33       -1.51      1.58 o 
  -4  10   7       84.23       83.39      4.06 o 
  -3  10   7       13.98       12.20      1.94 o 
  -2  10   7        0.69       -0.62      1.08 o 
  -1  10   7        0.02        0.47      1.62 o 
   0  10   7      259.87      283.72      8.68 o 
   1  10   7       41.35       53.92      4.99 o 
   2  10   7        5.32        7.52      2.24 o 
   3  10   7       57.63       48.42      3.88 o 
   4  10   7        3.12        1.69      2.34 o 
   5  10   7       38.65       43.10      6.81 o 
   6  10   7       36.41       48.54      6.81 o 
   7  10   7       19.55       19.00      4.26 o 
  -9  11   7        8.59       14.96      6.55 o 
  -8  11   7        3.35        0.62      4.99 o 
  -7  11   7        0.64        2.49      4.68 o 
  -6  11   7        7.05        7.46      2.84 o 
  -5  11   7      178.40      165.48      6.43 o 
  -4  11   7        4.86        5.67      1.84 o 
  -3  11   7        0.83        0.67      1.59 o 
  -2  11   7        0.01        0.32      1.81 o 
  -1  11   7      449.51      474.79     11.74 o 
   0  11   7       36.77       30.40      2.51 o 
   1  11   7      545.35      532.57     16.73 o 
   2  11   7      308.20      294.83     10.74 o 
   3  11   7        7.80        7.78      2.52 o 
   4  11   7       39.27       44.51      4.13 o 
   5  11   7        7.49        8.81      3.02 o 
   6  11   7        1.50        4.83      3.25 o 
   7  11   7        9.58       15.15      3.94 o 
  -8  12   7       12.92        9.04      5.92 o 
  -7  12   7        0.68       -2.54      2.54 o 
  -6  12   7       42.59       38.70      3.71 o 
  -5  12   7        2.07        2.24      1.96 o 
  -4  12   7       48.34       53.47      3.47 o 
  -3  12   7       31.83       35.78      2.80 o 
  -2  12   7       39.88       43.49      2.51 o 
  -1  12   7       53.03       54.55      2.85 o 
   0  12   7       11.00       11.70      1.98 o 
   1  12   7        5.95        6.22      2.15 o 
   2  12   7       34.03       23.97      3.02 o 
   3  12   7       11.54       16.79      2.83 o 
   4  12   7        0.07       -2.18      2.18 o 
   5  12   7        1.33        2.32      2.73 o 
   6  12   7        4.45        4.06      3.15 o 
  -8  13   7        1.67        2.49      5.92 o 
  -7  13   7        2.36        0.97      2.83 o 
  -6  13   7       38.40       39.43      3.76 o 
  -5  13   7        0.99       -1.86      2.10 o 
  -4  13   7      125.92      135.13      5.68 o 
  -3  13   7      181.29      179.05      6.61 o 
  -2  13   7      422.76      409.63     10.59 o 
  -1  13   7       26.28       28.80      2.26 o 
   0  13   7      439.45      413.34     12.04 o 
   1  13   7      116.47      107.01      5.30 o 
   2  13   7      107.15      104.33      5.65 o 
   3  13   7        0.70        0.04      2.43 o 
   4  13   7       16.59       18.64      5.28 o 
   5  13   7        4.58        3.46      2.84 o 
   6  13   7        2.19        2.02      3.24 o 
  -8  14   7        1.52       -4.99      5.61 o 
  -7  14   7        0.01       -1.47      2.76 o 
  -6  14   7        0.55       -1.07      2.45 o 
  -5  14   7        5.10        5.98      2.56 o 
  -4  14   7        3.61        4.22      2.05 o 
  -3  14   7      294.05      291.40      9.52 o 
  -2  14   7       74.67       81.00      3.62 o 
  -1  14   7      195.58      205.89      6.38 o 
   0  14   7       54.19       59.95      3.56 o 
   1  14   7       65.40       63.97      5.57 o 
   2  14   7        0.20       -0.27      2.19 o 
   3  14   7        7.27        8.06      2.79 o 
   4  14   7        0.13       -2.65      2.65 o 
   5  14   7        0.06       -2.58      2.58 o 
   6  14   7        0.85       -0.40      3.20 o 
  -8  15   7        5.93        3.43      5.61 o 
  -7  15   7        8.59       15.59      3.97 o 
  -6  15   7       16.63       23.45      3.52 o 
  -5  15   7       48.07       41.98      3.93 o 
  -4  15   7       79.92       76.87      4.95 o 
  -3  15   7       81.52       81.37      4.43 o 
  -2  15   7       55.09       60.19      3.23 o 
  -1  15   7      136.34      146.80      5.21 o 
   0  15   7        2.91        5.91      1.71 o 
   1  15   7       94.07       87.95      6.10 o 
   2  15   7        0.30        1.44      2.39 o 
   3  15   7       22.56       19.52      3.29 o 
   4  15   7        7.52       13.04      3.28 o 
   5  15   7        5.30        5.61      3.35 o 
   6  15   7        0.49        3.10      3.46 o 
  -7  16   7       14.48       12.95      4.12 o 
  -6  16   7        4.08        7.10      4.13 o 
  -5  16   7        9.42       11.49      3.07 o 
  -4  16   7      120.10      124.77      6.54 o 
  -3  16   7       41.72       42.36      3.39 o 
  -2  16   7        2.84        0.25      1.64 o 
  -1  16   7       32.96       34.98      2.63 o 
   0  16   7       22.39       23.70      2.30 o 
   1  16   7        3.21        4.40      2.39 o 
   2  16   7        7.16        0.54      2.43 o 
   3  16   7       24.48       30.77      4.24 o 
   4  16   7        0.35        0.24      4.61 o 
   5  16   7       37.35       40.76      4.86 o 
  -7  17   7        0.01        0.63      3.07 o 
  -6  17   7       20.87       28.48      3.93 o 
  -5  17   7        7.66        4.61      2.74 o 
  -4  17   7        0.42       -0.25      2.56 o 
  -3  17   7      138.83      142.70      6.28 o 
  -2  17   7        0.16       -0.18      2.01 o 
  -1  17   7        9.47        7.69      1.89 o 
   0  17   7        0.00        0.37      1.92 o 
   1  17   7        0.87        1.76      2.54 o 
   2  17   7        5.57        3.12      3.31 o 
   3  17   7        0.86        2.33      2.61 o 
   4  17   7       36.76       40.55      4.63 o 
   5  17   7        1.16        2.42      5.16 o 
  -6  18   7       18.90       20.76      3.93 o 
  -5  18   7       14.28        6.00      2.96 o 
  -4  18   7       74.78       77.58      5.33 o 
  -3  18   7        8.26        4.90      3.11 o 
  -2  18   7        9.04       11.32      3.19 o 
  -1  18   7        0.29        0.53      1.90 o 
   0  18   7        6.12        3.95      2.14 o 
   1  18   7       13.22       10.56      2.53 o 
   2  18   7        3.93        3.71      2.67 o 
   3  18   7       23.71       26.26      3.98 o 
   4  18   7        0.71       -0.39      2.96 o 
  -6  19   7        3.88        4.22      3.25 o 
  -5  19   7        3.75        6.72      3.34 o 
  -4  19   7        3.65        7.05      3.02 o 
  -3  19   7        9.35        9.75      2.96 o 
  -2  19   7       12.31        6.02      2.33 o 
  -1  19   7       32.08       28.93      3.04 o 
   0  19   7        1.38        1.01      2.09 o 
   1  19   7        5.64        4.83      2.33 o 
   2  19   7       14.76       26.01      3.77 o 
   3  19   7       34.44       39.30      4.62 o 
   4  19   7        6.92        9.75      3.54 o 
  -5  20   7       23.66       26.48      4.12 o 
  -4  20   7       26.25       24.97      5.67 o 
  -3  20   7       13.74       21.81      3.71 o 
  -2  20   7        4.87        1.37      2.80 o 
  -1  20   7        3.20        0.06      3.47 o 
   0  20   7        0.01       -1.21      2.62 o 
   1  20   7      108.49      117.98      5.91 o 
   2  20   7       14.89       16.66      3.04 o 
   3  20   7        0.02        6.14      3.29 o 
  -4  21   7       12.59       17.23      3.72 o 
  -3  21   7        7.66       14.32      3.60 o 
  -2  21   7        3.77        5.01      2.93 o 
  -1  21   7       12.14       14.34      3.38 o 
   0  21   7        9.92        8.39      2.72 o 
   1  21   7        3.70        5.02      3.28 o 
   2  21   7        0.44        3.53      2.94 o 
  -3  22   7        0.07       -0.76      3.20 o 
  -2  22   7        0.01        1.10      2.87 o 
  -1  22   7       31.44       34.46      4.31 o 
   0  22   7        8.63        1.94      2.96 o 
   1  22   7        3.45        4.79      2.70 o 
 -10   0   8        0.91        1.87      6.55 o 
  -9   0   8      182.06      185.28     15.60 o 
  -8   0   8      482.17      417.32     25.61 o 
  -7   0   8        3.15        9.66      4.68 o 
  -6   0   8       65.74       53.01      5.01 o 
  -5   0   8      151.27      147.53     17.31 o 
  -4   0   8        3.91        2.71      2.34 o 
  -3   0   8      102.72       92.46      4.65 o 
   1   0   8      477.15      465.73     22.82 o 
   2   0   8     1362.85     1274.41     60.00 o 
   3   0   8      437.85      422.70     23.12 o 
   4   0   8       31.76       32.42      5.61 o 
   5   0   8        0.15        1.87      4.36 o 
   6   0   8        0.11       -1.87      4.68 o 
   7   0   8       49.62       69.20      9.66 o 
  -9   1   8       53.48       50.84      6.28 o 
  -8   1   8       91.01       77.64      9.67 o 
  -7   1   8       39.70       37.23      4.16 o 
  -6   1   8        0.34       -0.89      2.78 o 
  -5   1   8        0.91        1.52      2.06 o 
  -4   1   8       10.57        6.43      2.76 o 
  -3   1   8       41.33       40.38      1.79 o 
  -2   1   8       13.70       16.27      2.49 o 
  -1   1   8       59.05       55.81      5.61 o 
   0   1   8        8.85       13.09      3.74 o 
   1   1   8      605.28      600.70     17.27 o 
   2   1   8       35.09       35.18      2.89 o 
   3   1   8      214.81      201.39      9.15 o 
   4   1   8       98.78       88.32      5.94 o 
   5   1   8       61.48       55.43      5.28 o 
   6   1   8        3.46        3.60      3.41 o 
   7   1   8        0.26        1.82      3.95 o 
  -9   2   8        8.67       -5.30      5.30 o 
  -8   2   8      189.48      137.88     12.79 o 
  -7   2   8       30.09       27.70      3.81 o 
  -6   2   8       17.51       18.40      2.91 o 
  -5   2   8        5.70        9.20      2.38 o 
  -4   2   8        0.91       -0.12      1.58 o 
  -3   2   8      171.52      166.81      6.37 o 
  -2   2   8        2.15        2.29      1.84 o 
  -1   2   8      142.96      146.30     10.29 o 
   0   2   8       25.53       28.19      2.20 o 
   1   2   8      210.15      203.11      6.95 o 
   2   2   8      875.17      827.33     23.86 o 
   3   2   8        4.70        5.63      2.26 o 
   4   2   8       26.19       21.05      7.64 o 
   5   2   8        3.06        5.82      3.06 o 
   6   2   8       26.60       40.94      5.15 o 
   7   2   8       31.90       44.37      5.94 o 
  -9   3   8        4.15        7.48      6.23 o 
  -8   3   8       14.87        6.55      5.92 o 
  -7   3   8        0.56       -0.99      3.06 o 
  -6   3   8       15.76       13.17      2.88 o 
  -5   3   8        7.14        8.35      2.44 o 
  -4   3   8        2.48        1.22      1.74 o 
  -3   3   8       66.72       67.40      2.69 o 
  -2   3   8       37.84       35.11      3.63 o 
  -1   3   8        1.78        0.94      2.49 o 
   0   3   8       14.11       17.60      1.26 o 
   1   3   8       23.76       17.88      2.09 o 
   2   3   8      386.19      373.99     17.18 o 
   3   3   8      121.26      118.27      5.65 o 
   4   3   8       15.33       15.69      5.24 o 
   5   3   8       28.50       21.69      3.81 o 
   6   3   8        0.03       -0.60      5.14 o 
   7   3   8        0.81       -0.03      3.95 o 
  -9   4   8        0.22       -1.25      5.30 o 
  -8   4   8        0.75       -4.68      4.68 o 
  -7   4   8       11.45       12.84      5.61 o 
  -6   4   8        0.27        1.88      2.24 o 
  -5   4   8       10.31        4.73      2.05 o 
  -4   4   8       16.90       16.61      1.94 o 
  -3   4   8       14.04       14.19      3.71 o 
  -2   4   8      182.44      193.70      4.44 o 
  -1   4   8       82.40       82.98      3.75 o 
   0   4   8        8.30        6.01      1.16 o 
   1   4   8      133.50      134.79      5.25 o 
   2   4   8       83.98       70.63      3.99 o 
   3   4   8       39.06       35.37      3.18 o 
   4   4   8       15.59        4.64      2.64 o 
   5   4   8        2.31        7.64      2.79 o 
   6   4   8        7.58       10.28      3.95 o 
   7   4   8        3.44        4.25      4.12 o 
  -9   5   8       10.13        5.61      5.92 o 
  -8   5   8        6.81        2.26      3.28 o 
  -7   5   8        0.00        0.94      2.86 o 
  -6   5   8       26.85       23.24      3.15 o 
  -5   5   8       13.18       15.88      2.61 o 
  -4   5   8        0.01        1.77      1.57 o 
  -3   5   8      578.15      592.33     18.04 o 
  -2   5   8        1.43        1.65      1.02 o 
  -1   5   8        0.12       -0.41      0.87 o 
   0   5   8       27.93       29.26      2.18 o 
   1   5   8       23.59       23.10      3.68 o 
   2   5   8      141.10      146.44      6.80 o 
   3   5   8        3.45        7.22      2.29 o 
   4   5   8        1.39        2.98      2.34 o 
   5   5   8        3.90        3.49      2.65 o 
   6   5   8       35.53       45.74      5.68 o 
   7   5   8        0.25       -0.66      3.95 o 
  -9   6   8       11.99        3.43      5.92 o 
  -8   6   8       14.84        9.17      6.08 o 
  -7   6   8        0.12       -1.36      2.81 o 
  -6   6   8        7.17        5.01      3.01 o 
  -5   6   8        4.66        6.32      2.70 o 
  -4   6   8      176.67      186.67     10.69 o 
  -3   6   8       12.48        8.87      1.56 o 
  -2   6   8      222.88      238.44      6.07 o 
  -1   6   8       50.70       52.65      2.58 o 
   0   6   8      323.03      314.51      9.99 o 
   1   6   8      119.05      119.42      5.10 o 
   2   6   8       13.80       12.64      2.34 o 
   3   6   8       63.22       56.23      3.96 o 
   4   6   8        2.26        0.64      2.24 o 
   5   6   8        7.47        4.70      2.79 o 
   6   6   8       13.18       13.31      3.39 o 
   7   6   8       31.54       27.23      5.32 o 
  -9   7   8        1.09       -0.31      5.61 o 
  -8   7   8        0.90        2.92      3.41 o 
  -7   7   8        0.09       -3.74      3.74 o 
  -6   7   8        1.73        2.81      4.05 o 
  -5   7   8       29.74       28.46      3.74 o 
  -4   7   8       34.59       33.89      3.84 o 
  -3   7   8       36.55       33.32      2.61 o 
  -2   7   8       75.10       74.36      3.27 o 
  -1   7   8       16.11       19.23      1.93 o 
   0   7   8       59.30       64.46      3.45 o 
   1   7   8       30.99       32.95      2.81 o 
   2   7   8      131.26      124.83      5.77 o 
   3   7   8        2.98        5.48      3.20 o 
   4   7   8        1.35       -0.16      2.18 o 
   5   7   8        6.36       11.63      3.11 o 
   6   7   8       38.37       39.86      4.48 o 
   7   7   8       36.41       34.21      5.68 o 
  -9   8   8        1.67        2.49      5.92 o 
  -8   8   8       12.58        9.04      5.61 o 
  -7   8   8       16.29       13.40      4.99 o 
  -6   8   8        4.57        8.10      4.05 o 
  -5   8   8       10.59       10.14      2.09 o 
  -4   8   8        1.92        2.89      1.62 o 
  -3   8   8        0.52        1.07      1.57 o 
  -2   8   8        0.54       -0.05      1.37 o 
  -1   8   8       33.14       36.34      2.44 o 
   0   8   8       75.00       72.81      6.65 o 
   1   8   8       98.11       95.50      4.71 o 
   2   8   8      186.22      167.01      7.07 o 
   3   8   8       10.40        8.40      2.42 o 
   4   8   8        1.40        0.82      2.42 o 
   5   8   8       17.90       21.27      3.43 o 
   6   8   8       63.54       73.49      5.77 o 
   7   8   8        0.45       -4.99      6.23 o 
  -9   9   8        6.61       -5.30      5.30 o 
  -8   9   8       15.48        2.49      5.30 o 
  -7   9   8        3.20        4.05      4.68 o 
  -6   9   8        7.81        9.35      4.36 o 
  -5   9   8        2.96        6.09      3.20 o 
  -4   9   8       14.06        8.67      3.25 o 
  -3   9   8       34.85       36.41      2.59 o 
  -2   9   8        1.03        0.62      1.41 o 
  -1   9   8       55.06       54.77      3.01 o 
   0   9   8       84.29       81.25      3.76 o 
   1   9   8       88.05       88.01      4.63 o 
   2   9   8       62.81       68.72      4.35 o 
   3   9   8       13.59       11.08      4.23 o 
   4   9   8        3.73        4.17      2.56 o 
   5   9   8       12.89       15.89      3.39 o 
   6   9   8       24.24       22.94      3.90 o 
  -8  10   8        8.75        0.31      4.99 o 
  -7  10   8        4.01        4.99      4.68 o 
  -6  10   8        4.94        0.00      4.05 o 
  -5  10   8        9.44       12.29      2.43 o 
  -4  10   8       11.26       10.96      2.51 o 
  -3  10   8       22.18       17.59      2.17 o 
  -2  10   8        1.97        4.82      1.63 o 
  -1  10   8        0.03        0.12      1.50 o 
   0  10   8        5.86        4.24      1.73 o 
   1  10   8      196.21      177.00      7.31 o 
   2  10   8       48.27       43.48      3.64 o 
   3  10   8       56.30       53.84      4.15 o 
   4  10   8        0.01        0.97      4.32 o 
   5  10   8        1.58       -2.50      2.50 o 
   6  10   8        0.02       -2.99      2.99 o 
  -8  11   8       12.73       10.60      5.92 o 
  -7  11   8       20.21       20.26      5.92 o 
  -6  11   8        4.33        8.73      4.68 o 
  -5  11   8       31.66       37.83      3.36 o 
  -4  11   8       12.71       12.76      2.18 o 
  -3  11   8       31.04       28.11      2.62 o 
  -2  11   8      164.27      169.44      6.16 o 
  -1  11   8      101.21      103.77      4.48 o 
   0  11   8       74.49       76.14      3.83 o 
   1  11   8       91.23       76.33      4.49 o 
   2  11   8        2.64        0.52      2.15 o 
   3  11   8        1.07       -2.15      2.15 o 
   4  11   8        2.38        1.51      2.61 o 
   5  11   8       15.02       21.74      3.64 o 
   6  11   8       31.80       44.19      5.49 o 
  -8  12   8        1.66       -4.36      5.30 o 
  -7  12   8        0.04       -0.94      4.68 o 
  -6  12   8        4.51        4.99      4.68 o 
  -5  12   8        8.85        7.78      2.43 o 
  -4  12   8      198.26      205.54      7.43 o 
  -3  12   8        0.96       -0.27      1.75 o 
  -2  12   8       99.14      100.77      4.53 o 
  -1  12   8       40.69       42.29      2.58 o 
   0  12   8       31.67       33.25      2.81 o 
   1  12   8        2.79        2.70      2.09 o 
   2  12   8       23.92       19.64      2.96 o 
   3  12   8        1.28       -1.21      2.47 o 
   4  12   8        2.73        4.44      2.79 o 
   5  12   8        1.22        3.23      3.07 o 
   6  12   8       16.81       17.96      4.82 o 
  -8  13   8        2.90       -1.56      5.61 o 
  -7  13   8        2.18       -1.56      4.99 o 
  -6  13   8        4.73        3.80      4.21 o 
  -5  13   8       19.52       22.65      5.78 o 
  -4  13   8       24.54       25.93      3.17 o 
  -3  13   8        1.51        2.22      2.25 o 
  -2  13   8       97.11      108.16      4.92 o 
  -1  13   8        9.49       10.55      1.80 o 
   0  13   8       31.16       37.42      2.98 o 
   1  13   8        0.00        3.53      2.19 o 
   2  13   8       31.49       26.12      5.16 o 
   3  13   8        2.33        0.60      2.64 o 
   4  13   8        4.03        3.88      2.87 o 
   5  13   8       99.23      117.14      7.18 o 
  -7  14   8        2.23       -1.87      4.68 o 
  -6  14   8       13.44       13.59      5.61 o 
  -5  14   8       73.75       74.88      4.96 o 
  -4  14   8      148.15      154.02      7.07 o 
  -3  14   8       47.93       51.60      3.52 o 
  -2  14   8      146.58      146.38      5.96 o 
  -1  14   8        8.76        6.10      2.10 o 
   0  14   8        5.08        2.67      1.93 o 
   1  14   8       37.35       30.08      3.33 o 
   2  14   8       11.42       11.66      2.74 o 
   3  14   8        1.30        2.21      2.66 o 
   4  14   8        2.24       -1.99      2.70 o 
   5  14   8        0.03        0.96      3.10 o 
  -7  15   8       13.53        4.99      5.92 o 
  -6  15   8       33.73       38.51      5.92 o 
  -5  15   8       11.98       12.71      3.29 o 
  -4  15   8       49.58       57.78      4.44 o 
  -3  15   8      167.42      177.11      8.66 o 
  -2  15   8       14.43       18.12      2.61 o 
  -1  15   8       17.45       17.89      2.52 o 
   0  15   8        1.41        0.28      1.95 o 
   1  15   8        1.40        3.04      2.37 o 
   2  15   8        1.62        2.55      2.51 o 
   3  15   8       77.23       71.74      5.40 o 
   4  15   8        0.40        1.11      2.94 o 
   5  15   8        0.37       -2.71      5.90 o 
  -7  16   8        8.08        4.99      5.92 o 
  -6  16   8       15.36       18.46      4.61 o 
  -5  16   8        0.10        4.99      2.83 o 
  -4  16   8       73.48       79.80      5.20 o 
  -3  16   8        0.94        0.90      2.38 o 
  -2  16   8       41.18       33.03      3.10 o 
  -1  16   8       20.97       21.17      2.97 o 
   0  16   8        2.18        3.28      2.05 o 
   1  16   8        1.38       -2.20      2.20 o 
   2  16   8        0.00       -0.61      2.51 o 
   3  16   8        1.05       -2.25      2.56 o 
   4  16   8        0.01       -4.04      4.04 o 
  -6  17   8        0.05       -1.87      3.97 o 
  -5  17   8        2.78        3.94      2.75 o 
  -4  17   8        1.25       -0.98      2.61 o 
  -3  17   8        1.39        4.92      2.61 o 
  -2  17   8        0.21        2.13      2.13 o 
  -1  17   8        8.89        6.54      2.72 o 
   0  17   8        4.48        3.98      2.08 o 
   1  17   8        8.72        4.77      2.69 o 
   2  17   8        8.96       13.02      3.21 o 
   3  17   8        3.80       -1.10      3.79 o 
   4  17   8       22.95       27.82      4.36 o 
  -5  18   8        5.63        5.10      3.87 o 
  -4  18   8        0.50       -0.74      2.51 o 
  -3  18   8        0.08       -2.45      2.45 o 
  -2  18   8        0.20        1.69      2.15 o 
  -1  18   8        0.86        2.69      2.58 o 
   0  18   8        0.05       -0.49      2.51 o 
   1  18   8        8.29        7.18      2.56 o 
   2  18   8        2.60       -3.35      3.80 o 
   3  18   8       16.52       15.92      3.75 o 
  -5  19   8       24.88       28.51      4.08 o 
  -4  19   8        9.26       10.31      3.36 o 
  -3  19   8       16.29       22.21      3.54 o 
  -2  19   8       16.05       19.76      3.48 o 
  -1  19   8        7.89        6.63      2.84 o 
   0  19   8       51.89       55.30      5.47 o 
   1  19   8       23.29       30.13      3.40 o 
   2  19   8        8.94       11.30      3.44 o 
  -4  20   8        1.74        4.12      3.21 o 
  -3  20   8        0.19       -2.74      2.74 o 
  -2  20   8        0.06        2.06      2.69 o 
  -1  20   8        2.24        5.78      2.97 o 
   0  20   8        0.00       -0.27      2.74 o 
   1  20   8        7.10       12.67      3.47 o 
  -2  21   8        0.86       -2.43      3.07 o 
  -1  21   8       17.43       27.18      4.07 o 
   0  21   8       41.34       47.95      6.38 o 
  -9   1   9        0.42       -3.36      3.89 o 
  -8   1   9       27.20       21.68      4.51 o 
  -7   1   9        0.27        0.03      2.97 o 
  -6   1   9        3.05        2.56      2.26 o 
  -5   1   9        2.97        4.11      1.73 o 
  -4   1   9        1.62        1.73      1.24 o 
  -3   1   9       22.80       16.52      4.99 o 
   1   1   9      256.07      250.36      9.16 o 
   2   1   9      158.06      151.29      6.86 o 
   3   1   9        0.08        1.71      2.20 o 
   4   1   9        0.33        0.94      3.43 o 
   5   1   9        0.75        3.84      3.19 o 
   6   1   9       23.24       39.54      5.28 o 
  -9   2   9        1.90        4.68      4.19 o 
  -8   2   9       47.91       36.47      7.17 o 
  -7   2   9        1.15       -3.43      3.74 o 
  -6   2   9        0.66       -2.70      2.70 o 
  -5   2   9       14.69       13.54      2.49 o 
  -4   2   9        0.05        0.48      1.61 o 
  -3   2   9        3.28        9.35      4.36 o 
  -2   2   9       46.89       51.44      4.99 o 
  -1   2   9       31.80       33.04      4.68 o 
   0   2   9      152.69      160.02     11.85 o 
   1   2   9      324.52      314.98      9.92 o 
   2   2   9      100.62       97.74      4.60 o 
   3   2   9       36.69       38.46      4.05 o 
   4   2   9        2.77        7.22      2.84 o 
   5   2   9        7.29       10.62      3.37 o 
   6   2   9       17.32       28.99      4.70 o 
  -9   3   9        5.69        5.92      5.61 o 
  -8   3   9        3.17       -1.56      5.30 o 
  -7   3   9        1.82       -2.49      4.05 o 
  -6   3   9       10.97        9.87      3.14 o 
  -5   3   9        1.22        1.41      2.24 o 
  -4   3   9       14.42       12.49      5.30 o 
  -3   3   9       66.18       48.95      7.79 o 
  -2   3   9       15.31       19.48      2.99 o 
  -1   3   9        0.23        4.68      3.12 o 
   0   3   9      485.05      470.74     16.97 o 
   1   3   9       29.96       26.71      2.89 o 
   2   3   9        1.57        3.39      1.81 o 
   3   3   9       10.66       12.50      2.44 o 
   4   3   9        0.25        5.25      2.84 o 
   5   3   9        7.81        6.05      3.28 o 
   6   3   9        9.41       10.28      4.04 o 
  -9   4   9        0.06        9.04      5.61 o 
  -8   4   9        1.49        1.87      5.30 o 
  -7   4   9        7.57        4.99      4.36 o 
  -6   4   9       25.11       29.68      3.97 o 
  -5   4   9      111.45       99.08      7.80 o 
  -4   4   9       37.63       39.51      3.49 o 
  -3   4   9      144.27      141.48      6.50 o 
  -2   4   9       22.59       26.62      3.44 o 
  -1   4   9       32.03       24.00      4.68 o 
   0   4   9       52.72       51.95      4.46 o 
   1   4   9       32.70       33.29      2.52 o 
   2   4   9       44.11       45.85      3.28 o 
   3   4   9        3.52        2.39      2.06 o 
   4   4   9       35.41       36.96      3.74 o 
   5   4   9        0.15        1.56      4.36 o 
   6   4   9       16.86       21.29      4.57 o 
  -9   5   9        0.08       -0.62      5.61 o 
  -8   5   9        1.85        3.74      5.30 o 
  -7   5   9        4.14        2.49      4.36 o 
  -6   5   9        1.76       -0.98      2.65 o 
  -5   5   9       18.78       20.36      3.34 o 
  -4   5   9        5.17        4.76      2.81 o 
  -3   5   9        1.31        0.86      3.12 o 
  -2   5   9      112.05      110.62      4.81 o 
  -1   5   9       40.96       44.68      3.16 o 
   0   5   9      210.12      201.39     11.65 o 
   1   5   9        1.47       -0.33      1.67 o 
   2   5   9       78.50       76.78      4.30 o 
   3   5   9        0.51       -0.85      2.15 o 
   4   5   9        8.32       13.54      2.79 o 
   5   5   9        8.48       10.46      3.25 o 
   6   5   9        0.20        5.73      3.67 o 
  -9   6   9        2.55        2.81      5.61 o 
  -8   6   9        0.01        2.49      4.68 o 
  -7   6   9        4.03        4.68      4.05 o 
  -6   6   9       28.38       36.78      5.61 o 
  -5   6   9       84.45       88.55      7.17 o 
  -4   6   9       44.65       48.68      4.15 o 
  -3   6   9       55.15       60.86      3.42 o 
  -2   6   9        7.64        9.43      1.75 o 
  -1   6   9        0.80       -1.54      2.05 o 
   0   6   9       28.35       23.43      2.44 o 
   1   6   9       11.25        9.01      1.99 o 
   2   6   9       14.38        8.42      2.35 o 
   3   6   9        0.91        3.25      2.26 o 
   4   6   9       14.74       20.85      4.34 o 
   5   6   9       19.14       16.69      3.42 o 
   6   6   9        8.31        8.67      4.04 o 
  -8   7   9        0.02       -2.81      4.68 o 
  -7   7   9        0.00        2.49      4.68 o 
  -6   7   9       29.03       24.63      5.30 o 
  -5   7   9       19.85       16.52      4.05 o 
  -4   7   9        0.03        0.37      2.12 o 
  -3   7   9       10.94       13.84      1.76 o 
  -2   7   9        6.61        7.99      1.50 o 
  -1   7   9       10.21       12.09      1.71 o 
   0   7   9      336.57      335.34     10.86 o 
   1   7   9       41.08       44.79      3.24 o 
   2   7   9       13.36       12.79      2.48 o 
   3   7   9        0.00        0.30      2.24 o 
   4   7   9       23.85       31.31      4.01 o 
   5   7   9      120.70      131.95      7.24 o 
   6   7   9        0.40       -2.97      2.97 o 
  -8   8   9        6.07        6.55      5.30 o 
  -7   8   9        5.06        7.79      4.68 o 
  -6   8   9        7.02        9.04      4.36 o 
  -5   8   9       36.89       35.54      5.30 o 
  -4   8   9        4.05        5.77      2.54 o 
  -3   8   9       47.32       47.03      4.18 o 
  -2   8   9        2.21        2.86      1.49 o 
  -1   8   9       80.23       82.95      3.65 o 
   0   8   9       23.27       30.95      5.24 o 
   1   8   9      300.29      292.68     12.24 o 
   2   8   9       69.81       68.93      5.58 o 
   3   8   9        1.27       -0.07      2.11 o 
   4   8   9       71.67       90.72      5.77 o 
   5   8   9       15.17       15.28      3.28 o 
   6   8   9        3.21       -0.67      3.24 o 
  -8   9   9        0.02       -2.18      4.68 o 
  -7   9   9        3.42        3.12      4.68 o 
  -6   9   9       13.97       21.82      4.68 o 
  -5   9   9        1.76       -3.12      3.43 o 
  -4   9   9        2.00        2.21      1.96 o 
  -3   9   9        9.71        8.75      2.44 o 
  -2   9   9        6.18        5.90      1.69 o 
  -1   9   9       35.42       38.11      2.66 o 
   0   9   9      202.64      206.01      7.71 o 
   1   9   9       17.49       13.89      2.47 o 
   2   9   9       16.93       12.61      3.05 o 
   3   9   9       62.50       61.77      8.31 o 
   4   9   9       45.95       53.76      4.74 o 
   5   9   9       13.79        8.50      3.14 o 
  -8  10   9        1.44        0.31      4.99 o 
  -7  10   9        6.91        1.56      4.68 o 
  -6  10   9        0.51       -3.74      3.74 o 
  -5  10   9       20.86       23.69      4.99 o 
  -4  10   9       12.65       10.80      2.87 o 
  -3  10   9      112.47      121.20      4.99 o 
  -2  10   9      110.81      114.69      4.70 o 
  -1  10   9       30.23       33.85      2.71 o 
   0  10   9      142.52      135.76      7.85 o 
   1  10   9       41.06       35.04      3.78 o 
   2  10   9        0.41       -2.40      2.40 o 
   3  10   9        0.84        1.09      2.39 o 
   4  10   9        1.05        1.12      2.75 o 
   5  10   9        8.84       12.11      3.50 o 
  -8  11   9       35.65       40.83      7.79 o 
  -7  11   9        4.86       10.91      5.30 o 
  -6  11   9        2.86        3.12      4.36 o 
  -5  11   9       14.89       15.73      4.52 o 
  -4  11   9        5.70        3.27      2.21 o 
  -3  11   9        2.46        3.32      2.25 o 
  -2  11   9       18.92       22.63      2.43 o 
  -1  11   9      199.19      214.80      7.88 o 
   0  11   9        0.07       -1.29      2.42 o 
   1  11   9        3.57        0.46      2.46 o 
   2  11   9        0.19        0.46      2.61 o 
   3  11   9        8.12       10.83      2.93 o 
   4  11   9       11.79       14.54      3.30 o 
   5  11   9        2.01        3.13      3.20 o 
  -7  12   9        6.22       -3.74      4.36 o 
  -6  12   9        0.29        3.12      4.68 o 
  -5  12   9       60.45       56.83      5.15 o 
  -4  12   9        5.23        7.99      2.43 o 
  -3  12   9        1.96        6.12      2.05 o 
  -2  12   9       76.08       77.68      4.23 o 
  -1  12   9       84.73       81.66      4.31 o 
   0  12   9       77.08       70.88      4.97 o 
   1  12   9        1.80        0.70      2.15 o 
   2  12   9        3.62        2.10      2.43 o 
   3  12   9       13.71        7.13      3.07 o 
   4  12   9        6.17        4.93      2.96 o 
   5  12   9        1.50       -1.08      3.06 o 
  -7  13   9        2.67        1.25      5.30 o 
  -6  13   9       82.14       86.99      9.35 o 
  -5  13   9       20.37       16.02      4.68 o 
  -4  13   9      133.90      134.13      6.40 o 
  -3  13   9      120.28      129.29      6.19 o 
  -2  13   9       73.11       72.93      4.05 o 
  -1  13   9       77.47       82.75      4.29 o 
   0  13   9       35.37       35.65      3.05 o 
   1  13   9        0.84       -2.14      2.14 o 
   2  13   9        5.94        6.48      2.75 o 
   3  13   9       14.62       17.22      3.39 o 
   4  13   9        7.56        9.17      5.77 o 
  -7  14   9        0.08       -4.05      5.30 o 
  -6  14   9       34.12       35.85      6.86 o 
  -5  14   9       66.98       71.92      6.55 o 
  -4  14   9       13.32       17.00      4.01 o 
  -3  14   9      105.03      122.27      8.53 o 
  -2  14   9        3.12        0.84      2.11 o 
  -1  14   9       14.34       12.25      2.30 o 
   0  14   9       19.38       15.40      2.70 o 
   1  14   9        0.24        0.01      2.28 o 
   2  14   9        9.76        4.78      2.77 o 
   3  14   9        2.36        0.62      2.93 o 
   4  14   9        3.96       -0.06      3.11 o 
  -6  15   9        3.22        1.56      3.75 o 
  -5  15   9       65.32       74.27      6.38 o 
  -4  15   9       18.97       24.19      3.48 o 
  -3  15   9        6.32        3.64      2.74 o 
  -2  15   9       50.17       42.52      4.01 o 
  -1  15   9       30.97       30.30      2.94 o 
   0  15   9        1.07        3.05      2.56 o 
   1  15   9        0.96        1.86      2.52 o 
   2  15   9       38.15       37.77      3.97 o 
   3  15   9       46.10       56.38      5.12 o 
  -6  16   9       25.09       24.36      6.08 o 
  -5  16   9       14.19       18.04      5.45 o 
  -4  16   9        0.81        3.53      2.99 o 
  -3  16   9        1.86        6.55      2.70 o 
  -2  16   9       11.21       14.08      2.94 o 
  -1  16   9        3.44        4.65      2.57 o 
   0  16   9        2.49        2.68      2.56 o 
   1  16   9       12.67       11.76      3.10 o 
   2  16   9       29.57       48.95      4.60 o 
   3  16   9        0.87        2.59      3.77 o 
  -5  17   9       28.88       33.77      5.14 o 
  -4  17   9        0.89        2.78      2.80 o 
  -3  17   9       14.83       12.60      3.23 o 
  -2  17   9        2.52        4.64      2.86 o 
  -1  17   9        0.23        1.59      2.45 o 
   0  17   9        2.95       -0.69      2.58 o 
   1  17   9        0.01        2.21      2.65 o 
   2  17   9        0.01       -3.28      4.88 o 
  -4  18   9        1.96       -0.81      4.45 o 
  -3  18   9        3.78        5.96      3.88 o 
  -2  18   9        3.52        3.72      2.76 o 
  -1  18   9        1.93        7.16      2.73 o 
   0  18   9        3.18       -1.62      2.58 o 
   1  18   9       12.02       16.48      5.87 o 
   2  18   9        5.66        8.10      4.04 o 
  -3  19   9        3.67        8.93      3.24 o 
  -2  19   9        0.01        1.11      2.82 o 
  -1  19   9        2.01        4.74      3.06 o 
   0  19   9       32.18       45.99      4.65 o 
  -8   0  10        0.07        2.81      4.99 o 
  -7   0  10       12.73       19.95      5.30 o 
  -6   0  10        4.37        8.42      3.74 o 
  -5   0  10        1.89        4.05      2.81 o 
  -4   0  10       36.79       31.80      6.55 o 
   1   0  10       42.32       46.14      3.74 o 
   2   0  10      129.65      142.52      9.04 o 
   3   0  10        2.31        3.74      3.43 o 
   4   0  10       17.21       18.39      4.68 o 
   5   0  10       23.92       20.57      5.92 o 
  -8   1  10        0.35        1.30      3.51 o 
  -7   1  10        2.25       -2.65      2.86 o 
  -6   1  10        1.25        0.16      6.39 o 
  -5   1  10       35.07       30.79      2.75 o 
   1   1  10      150.84      132.74      5.29 o 
   2   1  10       41.58       37.84      3.19 o 
   3   1  10       12.49       11.84      2.75 o 
   4   1  10        2.60        5.70      2.97 o 
   5   1  10       55.33       58.64      5.62 o 
  -8   2  10        0.26        3.39      3.63 o 
  -7   2  10        4.57        3.19      3.06 o 
  -6   2  10        0.19        0.03      2.39 o 
  -5   2  10       16.78       18.85      4.52 o 
  -3   2  10       40.00       36.47      7.17 o 
   1   2  10       15.11       14.99      1.76 o 
   2   2  10        0.25        0.88      3.58 o 
   3   2  10        7.69        8.93      2.75 o 
   4   2  10        0.46        1.82      2.84 o 
   5   2  10       12.22       20.97      4.29 o 
  -8   3  10        0.00        2.49      4.99 o 
  -7   3  10        1.47       -1.25      4.05 o 
  -6   3  10        0.12       -3.12      3.12 o 
  -5   3  10        2.71        2.81      2.81 o 
  -3   3  10       20.71       15.27      5.30 o 
  -1   3  10       88.75       82.63      8.11 o 
   0   3  10      478.98      453.96     26.56 o 
   1   3  10       36.38       37.04      2.45 o 
   2   3  10        0.10        0.51      1.78 o 
   3   3  10        0.02        2.21      2.39 o 
   4   3  10        2.97        6.63      2.99 o 
   5   3  10        0.02       -0.04      3.28 o 
  -8   4  10        0.38        8.73      4.99 o 
  -7   4  10        2.10        3.74      4.36 o 
  -6   4  10        6.61        2.81      3.43 o 
  -5   4  10      105.51       92.92      6.86 o 
  -4   4  10       51.82       51.13      4.05 o 
  -3   4  10        0.00       -0.31      3.74 o 
  -1   4  10        3.83        4.36      3.74 o 
   0   4  10       10.98       14.03      4.99 o 
   1   4  10       12.21        9.41      1.80 o 
   2   4  10        3.19        4.87      2.89 o 
   3   4  10       13.07       10.68      2.45 o 
   4   4  10        8.21       11.22      3.28 o 
   5   4  10        0.22        0.24      3.22 o 
  -8   5  10        0.14        1.25      4.68 o 
  -7   5  10       13.11       15.27      4.99 o 
  -6   5  10       46.76       46.45      5.61 o 
  -5   5  10       26.65       22.13      3.74 o 
  -4   5  10       64.22       57.05      4.68 o 
  -3   5  10        1.12       -0.62      4.05 o 
  -2   5  10       14.52       10.91      4.68 o 
  -1   5  10        1.78        4.05      4.05 o 
   0   5  10       52.35       49.76      3.35 o 
   1   5  10        7.02        9.49      1.92 o 
   2   5  10       14.60       15.81      2.40 o 
   3   5  10        7.61       10.41      2.56 o 
   4   5  10        7.46       11.81      5.36 o 
   5   5  10        3.41        4.26      6.39 o 
  -8   6  10        3.00       -0.62      4.68 o 
  -7   6  10        0.13       -0.31      4.05 o 
  -6   6  10        0.16        4.05      3.74 o 
  -5   6  10       70.86       62.98      5.92 o 
  -4   6  10       23.71       21.20      3.43 o 
  -3   6  10       53.68       47.39      8.11 o 
  -2   6  10       33.50       36.22      3.09 o 
  -1   6  10        6.64        8.24      1.95 o 
   0   6  10        4.56        6.82      1.73 o 
   1   6  10        1.62        2.23      1.85 o 
   2   6  10        4.93        3.05      2.13 o 
   3   6  10        5.59        9.56      2.64 o 
   4   6  10      132.87      156.48      9.39 o 
   5   6  10        4.64        2.47      4.68 o 
  -8   7  10        0.01       -4.68      4.68 o 
  -7   7  10        0.06        1.56      4.36 o 
  -6   7  10        7.32        5.92      4.05 o 
  -5   7  10       31.46       30.55      4.68 o 
  -4   7  10        1.86       -0.94      2.49 o 
  -3   7  10       36.90       37.72      3.74 o 
  -2   7  10       16.20       16.74      1.95 o 
  -1   7  10       44.12       37.71      2.53 o 
   0   7  10      107.29      103.79      4.86 o 
   1   7  10       44.59       42.07      3.17 o 
   2   7  10        3.19        3.10      2.15 o 
   3   7  10       14.23       17.54      2.94 o 
   4   7  10       13.07       14.11      3.24 o 
   5   7  10       26.52       29.99      4.25 o 
  -8   8  10        0.69        2.81      5.30 o 
  -7   8  10        3.12        9.66      4.68 o 
  -6   8  10        2.35        1.25      4.05 o 
  -5   8  10        9.24        7.17      3.74 o 
  -4   8  10        0.66        4.68      2.81 o 
  -3   8  10       15.27       12.98      2.39 o 
  -2   8  10       19.40       20.06      2.25 o 
  -1   8  10       82.29       79.61      5.00 o 
   0   8  10        2.15        4.32      1.97 o 
   1   8  10        6.18        4.06      2.09 o 
   2   8  10        0.30        0.16      2.15 o 
   3   8  10       30.77       37.90      5.69 o 
   4   8  10        4.10        6.14      3.01 o 
   5   8  10       20.08       27.81      4.03 o 
  -7   9  10        0.26        1.87      4.68 o 
  -6   9  10        4.31        4.68      4.05 o 
  -5   9  10        0.05        2.49      3.43 o 
  -4   9  10        4.08        2.18      3.12 o 
  -3   9  10       29.54       31.66      3.06 o 
  -2   9  10       28.83       28.91      2.40 o 
  -1   9  10       54.54       56.32      4.02 o 
   0   9  10        0.38        1.25      1.94 o 
   1   9  10       23.66       19.97      4.56 o 
   2   9  10        7.94        9.67      4.56 o 
   3   9  10        3.90        5.53      2.78 o 
   4   9  10       19.46       20.36      3.61 o 
  -7  10  10        1.36       -3.74      4.36 o 
  -6  10  10        3.09        3.43      4.36 o 
  -5  10  10        0.10       -0.62      3.74 o 
  -4  10  10       58.65       62.85      6.39 o 
  -3  10  10       20.03       17.44      2.75 o 
  -2  10  10        5.97        5.06      2.09 o 
  -1  10  10        9.38       11.78      2.07 o 
   0  10  10       80.51       71.45      5.96 o 
   1  10  10        1.07       -2.15      2.15 o 
   2  10  10        0.63        0.48      2.43 o 
   3  10  10       17.26       14.43      3.33 o 
   4  10  10        3.22        3.51      3.36 o 
  -7  11  10        0.58        4.68      5.30 o 
  -6  11  10        2.46        3.12      4.36 o 
  -5  11  10       22.72       20.26      4.68 o 
  -4  11  10        0.20       -1.03      3.12 o 
  -3  11  10       28.25       24.16      3.19 o 
  -2  11  10       47.53       46.02      5.24 o 
  -1  11  10       89.08       86.72      6.39 o 
   0  11  10        7.62        9.55      2.47 o 
   1  11  10        1.07        0.43      2.26 o 
   2  11  10        0.00        1.95      2.43 o 
   3  11  10       19.97       22.99      3.62 o 
   4  11  10       34.44       44.39      4.64 o 
  -6  12  10        9.03       14.65      5.30 o 
  -5  12  10       14.63       17.45      4.99 o 
  -4  12  10       15.33       14.65      4.68 o 
  -3  12  10        5.82       12.23      3.90 o 
  -2  12  10        0.00       -0.74      2.53 o 
  -1  12  10        0.90       -0.22      2.12 o 
   0  12  10        2.75        3.01      2.33 o 
   1  12  10        1.17        2.64      2.34 o 
   2  12  10        2.84        2.38      2.74 o 
   3  12  10       40.19       52.87      4.79 o 
  -6  13  10        9.69        9.35      5.30 o 
  -5  13  10        2.96        7.71      3.51 o 
  -4  13  10       15.60       14.49      4.05 o 
  -3  13  10        0.57        3.90      2.86 o 
  -2  13  10        6.08        7.13      2.47 o 
  -1  13  10        0.00        3.58      2.41 o 
   0  13  10       49.54       50.17      4.70 o 
   1  13  10        6.12        2.52      2.93 o 
   2  13  10       28.47       27.66      5.30 o 
   3  13  10       11.45       16.93      3.57 o 
  -5  14  10       94.29      105.65      7.36 o 
  -4  14  10        0.00        4.52      3.31 o 
  -3  14  10        4.68        7.32      3.09 o 
  -2  14  10       17.10       12.91      2.85 o 
  -1  14  10        2.29       -0.27      2.30 o 
   0  14  10        0.74       -0.76      2.47 o 
   1  14  10       52.61       64.79      5.72 o 
   2  14  10        0.24        1.45      2.83 o 
   3  14  10       11.37       12.13      3.50 o 
  -5  15  10        4.27        0.25      3.63 o 
  -4  15  10       58.16       55.76     10.13 o 
  -3  15  10        0.11       -1.71      3.09 o 
  -2  15  10        3.54        3.16      2.63 o 
  -1  15  10        6.50        7.04      2.77 o 
   0  15  10        6.95        9.38      2.89 o 
   1  15  10        1.89       -0.86      2.70 o 
   2  15  10        0.14        0.42      2.93 o 
  -4  16  10        6.91        6.46      7.79 o 
  -3  16  10        5.99        4.18      3.28 o 
  -2  16  10        0.20       -0.32      3.08 o 
  -1  16  10        4.68        8.28      2.91 o 
   0  16  10        1.85        3.35      2.79 o 
   1  16  10        0.00        4.54      2.98 o 
  -3  17  10       12.72       11.91      3.85 o 
  -2  17  10        0.32        4.65      3.30 o 
  -1  17  10        0.93        2.94      2.70 o 
   0  17  10        0.08       -2.57      2.79 o 
   3   1  11        6.71        4.83      2.64 o 
   4   1  11       13.39       15.14      3.53 o 
   3   2  11        4.93        4.36      3.58 o 
   4   2  11       18.22       23.58      3.97 o 
  -7   3  11       14.17       14.65      5.30 o 
   3   3  11       10.30       13.39      3.43 o 
   4   3  11       17.54       17.88      3.63 o 
  -7   4  11        4.97        5.92      4.99 o 
   1   4  11       38.22       43.95      7.48 o 
   3   4  11        3.29       -0.34      2.47 o 
   4   4  11       27.44       40.20      4.51 o 
   1   5  11        4.23       -0.94      4.68 o 
   2   5  11        0.50       -4.68      4.68 o 
   3   5  11        7.16        6.24      3.67 o 
   4   5  11       22.46       24.56      4.21 o 
   1   6  11        0.26        3.12      4.99 o 
   2   6  11        9.50       14.25      3.43 o 
   3   6  11        0.10        2.90      2.48 o 
   4   6  11        0.65        2.08      3.58 o 
  -7   7  11        3.54        5.92      4.36 o 
   0   7  11        7.10       14.96      5.61 o 
   1   7  11        0.13        3.12      4.68 o 
   2   7  11       96.73      114.17      7.03 o 
   3   7  11       15.70       12.79      3.16 o 
   0   8  11        0.07       -0.62      4.68 o 
   1   8  11       11.82        2.18      5.61 o 
   2   8  11        0.22        0.03      2.88 o 
   3   8  11       62.17       67.47      4.91 o 
   0   9  11       21.84       16.21      6.23 o 
   1   9  11       15.01       17.72      5.14 o 
   2   9  11       39.74       50.79      4.20 o 
   3   9  11        1.21        2.59      2.74 o 
  -6  10  11        0.01       -3.74      3.74 o 
   0  10  11        0.42       -0.91      2.44 o 
   1  10  11       13.40       16.86      6.23 o 
   2  10  11        8.07        4.96      3.09 o 
   3  10  11        0.02        2.76      2.91 o 
  -3  11  11        0.54       -0.31      3.43 o 
  -2  11  11        8.93        7.17      3.74 o 
  -1  11  11        0.04        0.94      3.12 o 
   0  11  11        0.98        0.50      2.69 o 
   1  11  11        0.03        1.15      2.45 o 
   2  11  11        9.49       13.94      3.24 o 
  -4  12  11       40.83       34.91      5.92 o 
  -3  12  11      109.79      108.51      9.04 o 
  -2  12  11       33.62       33.98      5.30 o 
  -1  12  11        2.57        4.36      3.43 o 
   0  12  11        0.19        2.81      4.68 o 
   1  12  11        0.29       -2.48      2.48 o 
   2  12  11        0.52       -0.44      3.04 o 
  -4  13  11        0.14        4.68      4.68 o 
  -3  13  11        3.56        2.81      4.36 o 
  -2  13  11        5.96       12.78      4.36 o 
  -1  13  11        5.64       -1.87      3.43 o 
   0  13  11        0.05        2.65      2.56 o 
   1  13  11        1.13       -0.86      2.67 o 
  -4  14  11       34.50       28.22      4.17 o 
  -3  14  11       16.39       13.86      3.41 o 
  -2  14  11        7.08        8.73      3.09 o 
  -1  14  11        4.63        9.14      3.28 o 
   0  14  11        0.07        5.21      2.81 o 
  -2  15  11        1.53       -0.19      4.52 o 
  -1  15  11       10.99       15.43      4.21 o 
                                                 
